# Supplementary material for: Mitochondrial DNA Deficiency and Supplementation in Sus scrofa Oocytes Influence Transcriptome Profiles in Oocytes and Blastocysts
Source: Int J Mol Sci. 2023 Feb 14;24(4):3783. doi: 10.3390/ijms24043783 (PMC9963854; doi:10.3390/ijms24043783)
Supplement: Supplementary file 1 [file ijms-24-03783-s001.zip]

Archive with 2 entries (2 files):
- ijms-2209386 Sup Figure final.pdf
- ijms-2209386 Sup Table.xlsx
