# Supplementary material for: Mitochondrial DNA Deficiency and Supplementation in Sus scrofa Oocytes Influence Transcriptome Profiles in Oocytes and Blastocysts
Source: Int J Mol Sci. 2023 Feb 14;24(4):3783. doi: 10.3390/ijms24043783 (PMC9963854; doi:10.3390/ijms24043783)
Supplement: Supplementary file 1 [file ijms-24-03783-s001.zip › ijms-2209386 Sup Table.xlsx]

## Sheet: Table S1
Table S1. RNAseq sample metadata and sequence read mapping statistics.
Sample_ID	NCBI_IDa	Tissue	SRAb	BCBc	Ovaryd	Referencee	Read Lengthf (bp)	Mapped readsg (million)	% Alignedh	Read alignedi (million)
SC_mBCB_1	1BCBneg_1_S15	Oocyte	SRR6451030	negative	A	Tsai (2018)	95	20.8	0.7	14.6
SC_mBCB_2	1BCBneg_2_S16	Oocyte	SRR6451031	negative	A	Tsai (2018)	93	20.5	0.691	14.2
SC_mBCB_3	3BCBneg_1_S21	Oocyte	SRR6451032	negative	C	Tsai (2018)	94	20.7	0.697	14.4
SC_mBCB_4	3BCBneg_1_S31	Oocyte	SRR6451033	negative	C	Tsai (2018)	94	27.8	0.71	19.7
SC_mBCB_5	3BCBneg_2_S32	Oocyte	SRR6451034	negative	C	Tsai (2018)	94	30.5	0.68	20.7
SC_mBCB_6	4BCBneg_1_S17	Oocyte	SRR6451035	negative	D	Tsai (2018)	94	16.5	0.694	11.5
SC_mBCB_7	4BCBneg_3_S19	Oocyte	SRR6451036	negative	D	Tsai (2018)	95	13.6	0.701	9.6
SC_mBCB_8	4BCBneg_4_S20	Oocyte	SRR6451037	negative	D	Tsai (2018)	85	22.2	0.394	8.7
SC_mBCB_9	2BCBneg_1_S27	Oocyte	SRR6451038	negative	B	Tsai (2018)	94	19.7	0.624	12.3
SC_mBCB_10	2BCBneg_2_S28	Oocyte	SRR6451039	negative	B	Tsai (2018)	94	22.5	0.682	15.3
SC_mBCB_11	4BCBneg_1_S22	Oocyte	SRR6451040	negative	D	Tsai (2018)	95	19.7	0.691	13.6
SC_mBCB_12	4BCBneg_2_S23	Oocyte	SRR6451041	negative	D	Tsai (2018)	93	19.2	0.73	14
SC_mBCB_13	4BCBneg_4_S25	Oocyte	SRR6451042	negative	D	Tsai (2018)	92	17.5	0.712	12.4
SC_mBCB_14	4BCBneg_5_S26	Oocyte	SRR6451043	negative	D	Tsai (2018)	96	22.4	0.718	16.1
SC_pBCB_1	3BCBpos_1_S29	Oocyte	SRR6451044	positive	C	Tsai (2018)	76	25.7	0.643	16.5
SC_pBCB_2	3BCBpos_1_S6	Oocyte	SRR6451045	positive	C	Tsai (2018)	92	21.3	0.683	14.6
SC_pBCB_3	3BCBpos_2_S30	Oocyte	SRR6451046	positive	C	Tsai (2018)	94	25.6	0.71	18.2
SC_pBCB_4	3BCBpos_2_S7	Oocyte	SRR6451047	positive	C	Tsai (2018)	94	21.3	0.706	15.1
SC_pBCB_5	4BCBpos_1_S1	Oocyte	SRR6451048	positive	D	Tsai (2018)	93	20	0.557	11.1
SC_pBCB_6	4BCBpos_2_S2	Oocyte	SRR6451049	positive	D	Tsai (2018)	93	21.4	0.717	15.3
SC_pBCB_7	4BCBpos_3_S3	Oocyte	SRR6451050	positive	D	Tsai (2018)	92	16.9	0.696	11.8
SC_pBCB_8	4BCBpos_4_S4	Oocyte	SRR6451051	positive	D	Tsai (2018)	92	20	0.754	15.1
SC_pBCB_9	4BCBpos_5_S5	Oocyte	SRR6451052	positive	D	Tsai (2018)	93	22.6	0.71	16
SC_pBCB_10	2BCBpos_1_S11	Oocyte	SRR6451053	positive	B	Tsai (2018)	94	17.3	0.67	11.6
SC_pBCB_11	2BCBpos_2_S12	Oocyte	SRR6451054	positive	B	Tsai (2018)	93	17.4	0.661	11.5
SC_pBCB_12	2BCBpos_3_S13	Oocyte	SRR6451055	positive	B	Tsai (2018)	88	13.1	0.621	8.2
SC_pBCB_13	2BCBpos_4_S14	Oocyte	SRR6451056	positive	B	Tsai (2018)	91	16.3	0.664	10.8
SC_pBCB_14	4BCBpos_1_S8	Oocyte	SRR6451057	positive	D	Tsai (2018)	93	23.9	0.732	17.5
SC_pBCB_15	4BCBpos_3_S10	Oocyte	SRR6451058	positive	D	Tsai (2018)	94	10.1	0.695	7
blast_MT-_1	RNAseq_ICSI_1	Blastocyst	SRR16706438	NA	NA	Okada (2022)	100	65.9	0.752133	45.7
blast_MT-_2	RNAseq_ICSI_2	Blastocyst	SRR16706437	NA	NA	Okada (2022)	100	60.3	0.769629	38.8
blast_MT-_3	RNAseq_ICSI_3	Blastocyst	SRR16706452	NA	NA	Okada (2022)	99	68.2	0.732098	40.6
blast_MT-_4	RNAseq_ICSI_4	Blastocyst	SRR16706451	NA	NA	Okada (2022)	100	72	0.713951	44.7
blast_MT-_5	RNAseq_ICSI_5	Blastocyst	SRR16706449	NA	NA	Okada (2022)	100	69.6	0.722308	42.6
blast_MT+_1	RNAseq_mICSI_1	Blastocyst	SRR16706448	NA	NA	Okada (2022)	99	66	0.781956	40.5
blast_MT+_2	RNAseq_mICSI_2	Blastocyst	SRR16706447	NA	NA	Okada (2022)	99	68	0.781391	42.3
blast_MT+_3	RNAseq_mICSI_3	Blastocyst	SRR16706450	NA	NA	Okada (2022)	99	85.7	0.776088	43.7
blast_MT+_4	RNAseq_mICSI_4	Blastocyst	SRR16706446	NA	NA	Okada (2022)	100	69.2	0.700568	38.1
blast_MT+_5	RNAseq_mICSI_5	Blastocyst	SRR16706445	NA	NA	Okada (2022)	100	73.4	0.768428	46.1
a, NCBI sequence read archive (SRA: https://www.ncbi.nlm.nih.gov/sra, accessed on 12 February 2023) sample data ID.
b, NCBI sequence read archive sample data accession number.
c, BCB staining positive or negative oocyte samples. NA, not available.
d, Ovary ID used for oocyte collection. NA, not available.
e, References for RNAseq data.
f, Average length (bp) of trimmed sequence read.
g, Number of paired end reads after quality check and trimming adapters.
h, Percentage of aligned paired end sequence reads relative to the trimmed reads.
i, Number of paired end reads uniquely mapped to Sus scrofa reference genome sequence.

## Sheet: Table S2
Table S2. Differentially expressed genes between BCB+ and BCB− oocytes.
gene_ida	symbolb	description	Chr/Scaffoldc	startd	endd	lengthe	strand	gene_biotype	transcript_idf	entrez_id	logFCg	logCPMh	P Valuei	FDRj
ENSSSCG00000018196	SNORD57	Small nucleolar RNA, C/D box 57 [Source:HGNC Symbol;Acc:HGNC:10207]	17	32961509	32961580	72	-	snoRNA	ENSSSCT00000019791	NA	-1.60689	3.1302	6.74497e-13	8.85075e-09
ENSSSCG00000018086	ND4L	NADH dehydrogenase subunit 4L [Source:NCBI gene (formerly Entrezgene);Acc:808509]	MT	11069	11365	297	+	protein_coding	ENSSSCT00000019681	808509	-1.05639	9.1726	4.43122e-10	2.90732e-06
ENSSSCG00000018076	tRNA-Ser	product=tRNA-Ser	MT	8059	8129	71	-	Mt_tRNA	ENSSSCT00000019671	NA	-0.928187	6.8109	1.1429e-09	4.99906e-06
ENSSSCG00000018715	Y_RNA	Y RNA [Source:RFAM;Acc:RF00019]	9	109313413	109313509	97	-	Y_RNA	ENSSSCT00000020310	NA	-1.68051	4.74104	2.28962e-09	7.51109e-06
ENSSSCG00000035954	ATAD5	ATPase family AAA domain containing 5 [Source:VGNC Symbol;Acc:VGNC:85601]	12	42874549	42920412	45864	-	protein_coding	ENSSSCT00000039682	100522895	-0.489668	8.04988	4.31316e-09	1.13195e-05
ENSSSCG00000027476		NULL	17	50961554	50961643	90	+	snoRNA	ENSSSCT00000029220	NA	-1.74703	3.18069	6.90655e-09	1.51046e-05
ENSSSCG00000018080	ATP8	mitochondrially encoded ATP synthase membrane subunit 8 [Source:VGNC Symbol;Acc:VGNC:99789]	MT	8959	9162	204	+	protein_coding	ENSSSCT00000019675	808505	-1.25164	6.57568	9.94135e-09	1.63063e-05
ENSSSCG00000019375	Y_RNA	Y RNA [Source:RFAM;Acc:RF00019]	9	109287974	109288086	113	+	Y_RNA	ENSSSCT00000020970	NA	-1.95846	5.44571	9.68838e-09	1.63063e-05
ENSSSCG00000038361		NULL	4	94105288	94105418	131	+	scaRNA	ENSSSCT00000063415	NA	-1.39983	3.83449	2.25238e-08	3.28396e-05
ENSSSCG00000007427	ZSWIM3	zinc finger SWIM-type containing 3 [Source:VGNC Symbol;Acc:VGNC:95761]	17	48054482	48073104	18623	+	protein_coding	ENSSSCT00000008130	100152744	0.391786	8.21771	2.66642e-08	3.37075e-05
ENSSSCG00000018864	SNORD89	Small nucleolar RNA, C/D box 89 [Source:HGNC Symbol;Acc:HGNC:32750]	3	53061884	53061993	110	+	snoRNA	ENSSSCT00000020459	NA	-1.026	4.7293	2.82565e-08	3.37075e-05
ENSSSCG00000001075	DEK	DEK proto-oncogene [Source:HGNC Symbol;Acc:HGNC:2768]	7	13872775	13935173	62399	-	protein_coding	ENSSSCT00000072363	100156871	-0.411993	8.28573	8.00737e-08	7.77832e-05
ENSSSCG00000018402		NULL	6	20297978	20298114	137	-	snoRNA	ENSSSCT00000019997	NA	-1.25362	4.84163	8.1204e-08	7.77832e-05
ENSSSCG00000018672	U5	U5 spliceosomal RNA [Source:RFAM;Acc:RF00020]	1	163334929	163335045	117	+	snRNA	ENSSSCT00000020267	NA	-1.54783	4.43692	8.29877e-08	7.77832e-05
ENSSSCG00000014075	NSA2	NSA2 ribosome biosis factor [Source:VGNC Symbol;Acc:VGNC:100315]	2	83843898	83852212	8315	+	protein_coding	ENSSSCT00000087948	100517810	-0.570774	7.33479	1.0789e-07	8.32786e-05
ENSSSCG00000019644		NULL	9	116145534	116145609	76	-	snoRNA	ENSSSCT00000021239	NA	-1.4022	2.86422	1.04696e-07	8.32786e-05
ENSSSCG00000022137		NULL	6	412582	412662	81	-	snoRNA	ENSSSCT00000023767	NA	-1.44505	2.87111	9.67759e-08	8.32786e-05
ENSSSCG00000000782	C12orf40	chromosome 12 open reading frame 40 [Source:HGNC Symbol;Acc:HGNC:26846]	5	71185595	71270728	85134	+	protein_coding	ENSSSCT00000069177	100520840	-0.458945	7.28456	1.16407e-07	8.48609e-05
ENSSSCG00000016488	SSBP1	single stranded DNA binding protein 1 [Source:VGNC Symbol;Acc:VGNC:93479]	18	8151029	8167971	16943	-	protein_coding	ENSSSCT00000065648	100512994	-0.616166	5.0674	1.49147e-07	0.000103005
ENSSSCG00000022479	UBR5	ubiquitin protein ligase E3 component n-recognin 5 [Source:VGNC Symbol;Acc:VGNC:94671]	4	34645751	34793940	148190	+	protein_coding	ENSSSCT00000023965	100157625	0.355603	7.58523	2.35851e-07	0.000154742
ENSSSCG00000032111	RPL7	ribosomal protein L7 [Source:VGNC Symbol;Acc:VGNC:98850]	4	62602431	62605892	3462	+	protein_coding	ENSSSCT00000052920	414418	-0.412197	6.88805	2.73452e-07	0.000169678
ENSSSCG00000000863	SYCP3	synaptonemal complex protein 3 [Source:HGNC Symbol;Acc:HGNC:18130]	5	82493142	82501225	8084	+	protein_coding	ENSSSCT00000056890	100523378	-0.484297	5.85332	2.84478e-07	0.000169678
ENSSSCG00000013249	CKAP5	cytoskeleton associated protein 5 [Source:VGNC Symbol;Acc:VGNC:86717]	2	15680787	15792633	111847	+	protein_coding	ENSSSCT00000039211	100519182	0.508556	7.48103	3.13593e-07	0.000178912
ENSSSCG00000040136		NULL	12	25130795	25130924	130	+	snoRNA	ENSSSCT00000019716	NA	-1.74484	1.51187	4.08663e-07	0.000223436
ENSSSCG00000030175	SNORD8	Small nucleolar RNA, C/D box 8 [Source:HGNC Symbol;Acc:HGNC:20159]	7	77770851	77770960	110	+	snoRNA	ENSSSCT00000032053	NA	-1.11681	5.15953	4.31771e-07	0.000226628
ENSSSCG00000005201	UHRF2	ubiquitin like with PHD and ring finger domains 2 [Source:VGNC Symbol;Acc:VGNC:94692]	1	215730222	215807628	77407	-	protein_coding	ENSSSCT00000058986	102168004	0.437066	10.4617	4.49623e-07	0.000226921
ENSSSCG00000025540	SNORD33	Small nucleolar RNA Z195/SNORD33/SNORD32 family [Source:RFAM;Acc:RF00133]	6	54567160	54567240	81	+	snoRNA	ENSSSCT00000020543	NA	-1.14693	3.18826	5.48392e-07	0.000266518
ENSSSCG00000003820	USP1	ubiquitin specific peptidase 1 [Source:VGNC Symbol;Acc:VGNC:94742]	6	149970915	149985506	14592	-	protein_coding	ENSSSCT00000054709	100523071	-0.384444	8.69204	6.45108e-07	0.000301179
ENSSSCG00000018456	SNORD49A	Small nucleolar RNA, C/D box 49A [Source:HGNC Symbol;Acc:HGNC:10189]	12	59133725	59133795	71	-	snoRNA	ENSSSCT00000020051	NA	-1.34762	3.02399	6.65614e-07	0.000301179
ENSSSCG00000022145	RPF1	ribosome production factor 1 homolog [Source:VGNC Symbol;Acc:VGNC:92421]	6	129256041	129271043	15003	-	protein_coding	ENSSSCT00000032078	100620426	-0.426771	5.98753	7.06927e-07	0.00030921
ENSSSCG00000028483	SNORD33	Small nucleolar RNA Z195/SNORD33/SNORD32 family [Source:RFAM;Acc:RF00133]	6	54566454	54566537	84	+	snoRNA	ENSSSCT00000021469	NA	-1.00249	3.77701	8.65654e-07	0.000366423
ENSSSCG00000001509	DAXX	death domain associated protein [Source:VGNC Symbol;Acc:VGNC:87161]	7	29676854	29681110	4257	-	protein_coding	ENSSSCT00000001682	100524813	0.704221	3.54415	9.4209e-07	0.000386316
ENSSSCG00000003514	HSPG2	heparan sulfate proteoglycan 2 [Source:VGNC Symbol;Acc:VGNC:97099]	6	79849687	79958271	108585	-	protein_coding	ENSSSCT00000065822	100517288	-3.47686	1.54743	1.0624e-06	0.000422448
ENSSSCG00000003485	RCC2	regulator of chromosome condensation 2 [Source:VGNC Symbol;Acc:VGNC:98547]	6	75988271	76014160	25890	-	protein_coding	ENSSSCT00000055222	100525466	0.304964	8.13726	1.16185e-06	0.000431935
ENSSSCG00000026087	GKAP1	G kinase anchoring protein 1 [Source:VGNC Symbol;Acc:VGNC:95850]	10	31141811	31248224	106414	+	protein_coding	ENSSSCT00000038691	100622488	-0.509284	6.87485	1.18169e-06	0.000431935
ENSSSCG00000040143	SNORA58B	Small nucleolar RNA, H/ACA box 58B [Source:HGNC Symbol;Acc:HGNC:52208]	4	95481115	95481250	136	-	snoRNA	ENSSSCT00000060501	NA	-1.71608	1.36035	1.18501e-06	0.000431935
ENSSSCG00000019590	SNORA27	small nucleolar RNA, H/ACA box 27 [Source:HGNC Symbol;Acc:HGNC:32617]	11	4734896	4735023	128	+	snoRNA	ENSSSCT00000021185	NA	-1.19354	3.37554	1.39512e-06	0.000481757
ENSSSCG00000008340	ANTXR1	ANTXR cell adhesion molecule 1 [Source:VGNC Symbol;Acc:VGNC:85364]	3	73157752	73398345	240594	-	protein_coding	ENSSSCT00000075243	100513853	-3.95863	1.04775	1.38086e-06	0.000481757
ENSSSCG00000026851	RMC1	regulator of MON1-CCZ1 [Source:VGNC Symbol;Acc:VGNC:92330]	6	108376775	108403175	26401	+	protein_coding	ENSSSCT00000068712	100739220	0.362525	7.15651	1.46466e-06	0.000492802
ENSSSCG00000033614		NULL	6	55547919	55548009	91	-	snoRNA	ENSSSCT00000037337	NA	-2.00015	0.984128	1.66278e-06	0.000545474
ENSSSCG00000014794	NUP98	nucleoporin 98 and 96 [Source:VGNC Symbol;Acc:VGNC:90988]	9	6319586	6419660	100075	+	protein_coding	ENSSSCT00000016145	100522198	0.411912	7.17458	1.95531e-06	0.000625796
ENSSSCG00000035503		NULL	AEMK02000697.1	148156	148259	104	+	snoRNA	ENSSSCT00000055610	NA	-1.00027	5.21793	2.45035e-06	0.000765558
ENSSSCG00000019612	SNORD24	Small nucleolar RNA SNORD24 [Source:RFAM;Acc:RF00069]	9	116147907	116147988	82	-	snoRNA	ENSSSCT00000021207	NA	-1.33067	2.75003	2.65139e-06	0.000809105
ENSSSCG00000013174	CTNND1	catenin delta 1 [Source:VGNC Symbol;Acc:VGNC:87067]	2	13143939	13209224	65286	-	protein_coding	ENSSSCT00000014394	100519699	0.292524	9.60598	3.02295e-06	0.000865141
ENSSSCG00000004691	EIF3J	eukaryotic translation initiation factor 3 subunit J [Source:VGNC Symbol;Acc:VGNC:87621]	1	126997199	127019148	21950	-	protein_coding	ENSSSCT00000066514	100517070	-0.36393	7.09685	3.03281e-06	0.000865141
ENSSSCG00000012617	UPF3B	UPF3B regulator of nonsense mediated mRNA decay [Source:VGNC Symbol;Acc:VGNC:94720]	X	98182269	98206097	23829	-	protein_coding	ENSSSCT00000013796	414433	-0.489823	6.50712	2.99278e-06	0.000865141
ENSSSCG00000016026	ZC3H15	zinc finger CCCH-type containing 15 [Source:VGNC Symbol;Acc:VGNC:96221]	15	91493657	91529696	36040	+	protein_coding	ENSSSCT00000017451	100158058	-0.410755	7.58238	3.18183e-06	0.000888341
ENSSSCG00000003645	UTP11	UTP11 small subunit processome component [Source:VGNC Symbol;Acc:VGNC:94781]	6	93993592	94006906	13315	+	protein_coding	ENSSSCT00000004041	100513019	-0.376079	9.03491	3.28007e-06	0.00089669
ENSSSCG00000008394	FANCL	FA complementation group L [Source:VGNC Symbol;Acc:VGNC:88007]	3	83337208	83436944	99737	+	protein_coding	ENSSSCT00000059199	100526164	-0.463918	9.01955	4.52262e-06	0.00118692
ENSSSCG00000018091	ND5	mitochondrially encoded NADH:ubiquinone oxidoreductase core subunit 5 [Source:VGNC Symbol;Acc:VGNC:99796]	MT	12935	14755	1821	+	protein_coding	ENSSSCT00000019686	808511	-0.975821	12.8841	4.44848e-06	0.00118692
ENSSSCG00000035909		glutamate rich 2 [Source:VGNC Symbol;Acc:VGNC:96328]	15	76760604	76972604	212001	+	protein_coding	ENSSSCT00000084967	100155783	-0.366873	6.2523	5.00219e-06	0.00126228
ENSSSCG00000004973	UACA	uveal autoantigen with coiled-coil domains and ankyrin repeats [Source:VGNC Symbol;Acc:VGNC:94625]	1	168350557	168530087	179531	-	protein_coding	ENSSSCT00000058328	100523347	-0.541748	6.78431	4.95945e-06	0.00126228
ENSSSCG00000014088	IQGAP2	IQ motif containing GTPase activating protein 2 [Source:VGNC Symbol;Acc:VGNC:89192]	2	85294434	85636317	341884	+	protein_coding	ENSSSCT00000031424	100521253	0.292645	7.45708	5.35755e-06	0.00132645
ENSSSCG00000019338		NULL	4	41630511	41630645	135	-	snoRNA	ENSSSCT00000020933	NA	-1.57704	1.84845	5.5576e-06	0.0013505
ENSSSCG00000000767		ATPase H+ transporting V1 subunit E1 [Source:VGNC Symbol;Acc:VGNC:101484]	5	69747700	69771990	24291	-	protein_coding	ENSSSCT00000064086	100156112	-0.358416	7.16598	5.90284e-06	0.00140831
ENSSSCG00000031011	CCDC160	coiled-coil domain containing 160 [Source:VGNC Symbol;Acc:VGNC:86269]	X	110159912	110170350	10439	+	protein_coding	ENSSSCT00000035183	100516533	-0.607234	4.40835	6.03876e-06	0.00141501
ENSSSCG00000018069	ND2	NADH dehydrogenase subunit 2 [Source:NCBI gene (formerly Entrezgene);Acc:808502]	MT	5087	6128	1042	+	protein_coding	ENSSSCT00000019664	808502	-0.762921	12.1772	7.32828e-06	0.00159818
ENSSSCG00000042457		NULL	10	41780145	41787524	7380	-	lncRNA	ENSSSCT00000074760	NA	-0.829134	2.62667	7.22317e-06	0.00159818
ENSSSCG00000029549	SNORD22	Small nucleolar RNA SNORD22 [Source:RFAM;Acc:RF00099]	2	8920952	8921079	128	+	snoRNA	ENSSSCT00000031393	NA	-1.18179	2.73512	7.28426e-06	0.00159818
ENSSSCG00000019780	SNORD83	Small nucleolar RNA SNORD83 [Source:RFAM;Acc:RF00137]	7	23668175	23668252	78	-	snoRNA	ENSSSCT00000021375	NA	-1.4992	1.51243	7.42944e-06	0.00159818
ENSSSCG00000020458		NULL	X	20812609	20812738	130	+	scaRNA	ENSSSCT00000022053	NA	-1.66839	2.90299	7.14849e-06	0.00159818
ENSSSCG00000013659	DNMT1	DNA methyltransferase 1 [Source:VGNC Symbol;Acc:VGNC:87383]	2	68981564	69029919	48356	-	protein_coding	ENSSSCT00000014923	606746	0.351625	12.9946	8.0504e-06	0.00170383
ENSSSCG00000022986	CCSER1	coiled-coil serine rich protein 1 [Source:VGNC Symbol;Acc:VGNC:86378]	8	127731903	128953331	1221429	-	protein_coding	ENSSSCT00000037713	100738411	-0.34537	9.88388	9.13383e-06	0.00190245
ENSSSCG00000000265	ESPL1	extra spindle pole bodies like 1, separase [Source:VGNC Symbol;Acc:VGNC:87790]	5	18487052	18509913	22862	+	protein_coding	ENSSSCT00000000284	100153121	0.48957	6.8338	1.04137e-05	0.00211696
ENSSSCG00000023674	SON	SON DNA and RNA binding protein [Source:VGNC Symbol;Acc:VGNC:93336]	13	197162114	197194078	31965	+	protein_coding	ENSSSCT00000065483	396703	0.32141	7.63583	1.04864e-05	0.00211696
ENSSSCG00000018078	COX2	mitochondrially encoded cytochrome c oxidase II [Source:VGNC Symbol;Acc:VGNC:99791]	MT	8203	8890	688	+	protein_coding	ENSSSCT00000019673	808504	-0.741654	12.705	1.1171e-05	0.00222101
ENSSSCG00000008058		NULL	3	39403985	39429588	25604	-	protein_coding	ENSSSCT00000084269	100525690	0.26756	8.32523	1.35284e-05	0.00264955
ENSSSCG00000006074	STK3	serine/threonine kinase 3 [Source:VGNC Symbol;Acc:VGNC:98347]	4	37945597	38306775	361179	+	protein_coding	ENSSSCT00000050676	100524741	-0.585214	4.7531	1.44696e-05	0.00279221
ENSSSCG00000006564		RAB13, member RAS onco family [Source:VGNC Symbol;Acc:VGNC:98842]	4	95705220	95711742	6523	+	protein_coding	ENSSSCT00000007191	100154707	-1.73386	1.88316	1.4873e-05	0.0028218
ENSSSCG00000033299	FLNA	filamin A [Source:VGNC Symbol;Acc:VGNC:88155]	X	124890142	124917171	27030	+	protein_coding	ENSSSCT00000056696	733585	-3.40717	1.59835	1.5053e-05	0.0028218
ENSSSCG00000002145	TTC5	tetratricopeptide repeat domain 5 [Source:VGNC Symbol;Acc:VGNC:94555]	7	78578009	78600592	22584	+	protein_coding	ENSSSCT00000002399	100157553	0.424872	5.31017	1.6369e-05	0.00299477
ENSSSCG00000023391	LONP2	lon peptidase 2, peroxisomal [Source:VGNC Symbol;Acc:VGNC:89776]	6	36372598	36466190	93593	-	protein_coding	ENSSSCT00000003144	100625283	0.347786	6.71184	1.64322e-05	0.00299477
ENSSSCG00000028290	SNORD27	Small nucleolar RNA SNORD27 [Source:RFAM;Acc:RF00086]	2	8920141	8920216	76	+	snoRNA	ENSSSCT00000030080	NA	-1.38275	1.61587	1.7358e-05	0.00312016
ENSSSCG00000011731	SMC4	structural maintenance of chromosomes 4 [Source:VGNC Symbol;Acc:VGNC:93240]	13	100078158	100133166	55009	+	protein_coding	ENSSSCT00000056723	100152361	-0.684631	7.97746	1.8512e-05	0.00328263
ENSSSCG00000014326	KIF20A	kinesin family member 20A [Source:VGNC Symbol;Acc:VGNC:89462]	2	140202015	140211157	9143	+	protein_coding	ENSSSCT00000065298	100515193	0.340519	6.43685	1.91213e-05	0.00334547
ENSSSCG00000036480	CTNNA3	catenin alpha 3 [Source:VGNC Symbol;Acc:VGNC:87064]	14	69200215	70938204	1737990	-	protein_coding	ENSSSCT00000065127	100153974	-0.474458	6.30838	2.00744e-05	0.00346601
ENSSSCG00000010495	ALDH18A1	aldehyde dehydrogenase 18 family member A1 [Source:VGNC Symbol;Acc:VGNC:85237]	14	107170689	107221215	50527	-	protein_coding	ENSSSCT00000011483	100151977	0.387383	5.60851	2.06528e-05	0.00351956
ENSSSCG00000006127	NBN	nibrin [Source:VGNC Symbol;Acc:VGNC:90592]	4	46787659	46903999	116341	+	protein_coding	ENSSSCT00000047583	100153233	-0.647961	4.09523	2.1863e-05	0.00367803
ENSSSCG00000025107	MIX23	mitochondrial matrix import factor 23 [Source:HGNC Symbol;Acc:HGNC:31136]	13	138151790	138178458	26669	+	protein_coding	ENSSSCT00000030693	100627794	-0.654336	5.98177	2.26103e-05	0.00375559
ENSSSCG00000000393		NULL	5	21712247	21748950	36704	-	protein_coding	ENSSSCT00000055361	100153107	0.537496	5.16682	2.32508e-05	0.00376663
ENSSSCG00000004446	RWDD1	RWD domain containing 1 [Source:HGNC Symbol;Acc:HGNC:20993]	1	82161738	82182180	20443	+	protein_coding	ENSSSCT00000004911	100153343	-0.357925	6.49252	2.31777e-05	0.00376663
ENSSSCG00000004625	LEO1	LEO1 homolog, Paf1/RNA polymerase II complex component [Source:VGNC Symbol;Acc:VGNC:89683]	1	119805039	119897073	92035	+	protein_coding	ENSSSCT00000058640	100518760	-0.330155	6.13731	2.51711e-05	0.00402435
ENSSSCG00000018087	ND4	mitochondrially encoded NADH:ubiquinone oxidoreductase core subunit 4 [Source:VGNC Symbol;Acc:VGNC:99795]	MT	11359	12736	1378	+	protein_coding	ENSSSCT00000019682	808510	-0.797817	12.5445	2.56547e-05	0.00402435
ENSSSCG00000018094	CYTB	cytochrome b [Source:NCBI gene (formerly Entrezgene);Acc:808513]	MT	15342	16481	1140	+	protein_coding	ENSSSCT00000019689	808513	-0.826991	11.9782	2.57617e-05	0.00402435
ENSSSCG00000008789	WDR19	WD repeat domain 19 [Source:VGNC Symbol;Acc:VGNC:94909]	8	30463862	30553703	89842	+	protein_coding	ENSSSCT00000027462	100525651	0.307724	7.95875	2.66602e-05	0.00411571
ENSSSCG00000006063	PABPC1	poly(A) binding protein cytoplasmic 1 [Source:VGNC Symbol;Acc:VGNC:98829]	4	36137639	36227690	90052	+	protein_coding	ENSSSCT00000032533	100153958	-1.49724	2.10822	2.7935e-05	0.00426236
ENSSSCG00000019046	SNORD110	Small nucleolar RNA, C/D box 110 [Source:HGNC Symbol;Acc:HGNC:32775]	17	32964197	32964264	68	-	snoRNA	ENSSSCT00000020641	NA	-2.08676	0.944503	2.88487e-05	0.00435118
ENSSSCG00000033706	NUP88	nucleoporin 88 [Source:VGNC Symbol;Acc:VGNC:90986]	12	51562436	51601975	39540	+	protein_coding	ENSSSCT00000045340	414429	0.337113	6.8142	2.96727e-05	0.0044246
ENSSSCG00000001731	CENPQ	centromere protein Q [Source:VGNC Symbol;Acc:VGNC:86555]	7	43624832	43643600	18769	+	protein_coding	ENSSSCT00000058765	100513550	-0.562826	5.96526	3.03066e-05	0.00446835
ENSSSCG00000040937	ACCSL	1-aminocyclopropane-1-carboxylate synthase homolog (inactive) like [Source:HGNC Symbol;Acc:HGNC:34391]	2	18271070	18448292	177223	-	protein_coding	ENSSSCT00000014507	c(100624169, 100521486)	0.376284	11.5343	3.08402e-05	0.00449649
ENSSSCG00000008136	RANBP2	RAN binding protein 2 [Source:HGNC Symbol;Acc:HGNC:9848]	3	47531358	47601379	70022	-	protein_coding	ENSSSCT00000031443	100511376	0.545774	7.25655	3.16376e-05	0.00453315
ENSSSCG00000019944	SNORD97	Small nucleolar RNA, C/D box 97 [Source:HGNC Symbol;Acc:HGNC:32760]	2	48674192	48674332	141	+	snoRNA	ENSSSCT00000021539	NA	-0.987895	4.5399	3.17825e-05	0.00453315
ENSSSCG00000024084		NULL	17	50959149	50959239	91	+	snoRNA	ENSSSCT00000025737	NA	-1.50976	1.04781	3.24987e-05	0.00458546
ENSSSCG00000018093	tRNA-Glu	product=tRNA-Glu	MT	15267	15335	69	-	Mt_tRNA	ENSSSCT00000019688	NA	-0.919238	4.14877	4.00436e-05	0.00558992
ENSSSCG00000025701	NCK1	NCK adaptor protein 1 [Source:VGNC Symbol;Acc:VGNC:90609]	13	77863701	77986156	122456	+	protein_coding	ENSSSCT00000024187	c(100620875, 100192438)	-0.35555	6.50157	4.11291e-05	0.0056627
ENSSSCG00000020702	SENP6	SUMO specific peptidase 6 [Source:VGNC Symbol;Acc:VGNC:92715]	1	90167944	90299981	132038	-	protein_coding	ENSSSCT00000058321	100155462	-0.487322	7.68921	4.14281e-05	0.0056627
ENSSSCG00000018197		NULL	6	166552347	166552451	105	-	snoRNA	ENSSSCT00000019792	NA	-1.24317	2.6429	4.30066e-05	0.00581787
ENSSSCG00000007487	PFDN4	prefoldin subunit 4 [Source:NCBI gene (formerly Entrezgene);Acc:100144532]	17	55155772	55168024	12253	+	protein_coding	ENSSSCT00000008196	100144532	-0.433812	5.37407	4.35512e-05	0.00583141
ENSSSCG00000000559	RASSF8	Ras association domain family member 8 [Source:VGNC Symbol;Acc:VGNC:92128]	5	47729751	47847454	117704	-	protein_coding	ENSSSCT00000038738	100151839	-0.26434	8.08393	4.5651e-05	0.00593102
ENSSSCG00000004652	COPS2	COP9 signalosome subunit 2 [Source:VGNC Symbol;Acc:VGNC:86899]	1	122542411	122578858	36448	+	protein_coding	ENSSSCT00000005137	100125956	-0.324429	7.08186	4.56192e-05	0.00593102
ENSSSCG00000026433	CCDC73	coiled-coil domain containing 73 [Source:VGNC Symbol;Acc:VGNC:86312]	2	28081234	28259323	178090	+	protein_coding	ENSSSCT00000042870	100516315	-0.783354	7.234	4.55285e-05	0.00593102
ENSSSCG00000016876	C5orf34	chromosome 5 open reading frame 34 [Source:HGNC Symbol;Acc:HGNC:24738]	16	28058264	28094452	36189	-	protein_coding	ENSSSCT00000077317	100524913	-0.440379	4.58771	4.75746e-05	0.00612033
ENSSSCG00000006930	SH3GLB1	SH3 domain containing GRB2 like, endophilin B1 [Source:VGNC Symbol;Acc:VGNC:92826]	4	129357548	129395583	38036	-	protein_coding	ENSSSCT00000007592	100316852	-0.31985	8.55447	4.98674e-05	0.00635301
ENSSSCG00000018092	ND6	mitochondrially encoded NADH:ubiquinone oxidoreductase core subunit 6 [Source:VGNC Symbol;Acc:VGNC:99797]	MT	14739	15266	528	-	protein_coding	ENSSSCT00000019687	808512	-0.922735	11.075	5.0694e-05	0.00639622
ENSSSCG00000000104	DDX17	DEAD-box helicase 17 [Source:VGNC Symbol;Acc:VGNC:103229]	5	9485702	9505157	19456	+	protein_coding	ENSSSCT00000059784	100514347	0.320281	6.58581	5.22004e-05	0.00652356
ENSSSCG00000006984	VPS37A	VPS37A subunit of ESCRT-I [Source:HGNC Symbol;Acc:HGNC:24928]	17	4949642	4988082	38441	+	protein_coding	ENSSSCT00000057561	100513122	-0.369884	6.98698	5.3051e-05	0.00656732
ENSSSCG00000036049	PEG10	paternally expressed 10 [Source:NCBI gene (formerly Entrezgene);Acc:654416]	9	74474058	74486980	12923	+	protein_coding	ENSSSCT00000046427	654416	-0.665177	7.68845	5.49928e-05	0.00674407
ENSSSCG00000017403	STAT3	signal transducer and activator of transcription 3 [Source:VGNC Symbol;Acc:VGNC:93540]	12	20407233	20472993	65761	+	protein_coding	ENSSSCT00000018944	733648	0.258823	8.33258	5.80181e-05	0.0070492
ENSSSCG00000009551	ARHGEF7	Rho guanine nucleotide exchange factor 7 [Source:VGNC Symbol;Acc:VGNC:85503]	11	77427368	77530995	103628	+	protein_coding	ENSSSCT00000060938	100516509	0.419586	4.87479	5.98741e-05	0.00720796
ENSSSCG00000006146	LRRCC1	leucine rich repeat and coiled-coil centrosomal protein 1 [Source:VGNC Symbol;Acc:VGNC:98816]	4	51525047	51570425	45379	-	protein_coding	ENSSSCT00000006739	100152599	-0.781834	4.49065	6.3153e-05	0.00753357
ENSSSCG00000019094	U5	U5 spliceosomal RNA [Source:RFAM;Acc:RF00020]	1	163326574	163326689	116	+	snRNA	ENSSSCT00000020689	NA	-1.47597	1.18354	6.83541e-05	0.00808056
ENSSSCG00000032126	U2	U2 spliceosomal RNA [Source:RFAM;Acc:RF00004]	12	19725680	19725870	191	-	snRNA	ENSSSCT00000048787	NA	-1.58411	0.933777	7.18006e-05	0.0084122
ENSSSCG00000036293	SRSF10	serine and arginine rich splicing factor 10 [Source:VGNC Symbol;Acc:VGNC:93472]	6	81727896	81741497	13602	-	protein_coding	ENSSSCT00000037831	100625186	-0.274416	6.80585	7.45001e-05	0.00862337
ENSSSCG00000025513	SNORD22	Small nucleolar RNA SNORD22 [Source:RFAM;Acc:RF00099]	2	8922125	8922250	126	+	snoRNA	ENSSSCT00000027211	NA	-1.07073	3.25143	7.49173e-05	0.00862337
ENSSSCG00000015322	TFPI2	tissue factor pathway inhibitor 2 [Source:VGNC Symbol;Acc:VGNC:93922]	9	73673535	73689095	15561	-	protein_coding	ENSSSCT00000016695	100520144	-0.393159	5.31473	7.69216e-05	0.00877709
ENSSSCG00000009833	SH2B3	SH2B adaptor protein 3 [Source:VGNC Symbol;Acc:VGNC:92807]	14	32623308	32664598	41291	+	protein_coding	ENSSSCT00000010777	100154922	0.315584	6.8668	7.78819e-05	0.00881006
ENSSSCG00000016604	WASL	WASP like actin nucleation promoting factor [Source:VGNC Symbol;Acc:VGNC:96604]	18	23722188	23789506	67319	+	protein_coding	ENSSSCT00000080111	100525017	-0.25999	7.12658	8.0315e-05	0.00898877
ENSSSCG00000021180		RNA polymerase II, I and III subunit K [Source:VGNC Symbol;Acc:VGNC:98836]	4	36845242	36852610	7369	-	protein_coding	ENSSSCT00000025314	100524560	-0.606293	6.20137	8.08318e-05	0.00898877
ENSSSCG00000005787	CTDP1	CTD phosphatase subunit 1 [Source:VGNC Symbol;Acc:VGNC:87058]	1	145769768	145811678	41911	-	protein_coding	ENSSSCT00000006363	100158188	0.525856	4.53547	8.64638e-05	0.00914982
ENSSSCG00000043891	TLE7	TLE family member 7 [Source:HGNC Symbol;Acc:HGNC:53648]	6	14447702	14451293	3592	-	protein_coding	ENSSSCT00000082712	100513797	0.351061	6.21261	8.37293e-05	0.00914982
ENSSSCG00000012148	SYAP1	synapse associated protein 1 [Source:VGNC Symbol;Acc:VGNC:93648]	X	13181953	13208347	26395	+	protein_coding	ENSSSCT00000040956	100153861	-0.227982	7.83664	8.62245e-05	0.00914982
ENSSSCG00000033593	CIP2A	cellular inhibitor of PP2A [Source:VGNC Symbol;Acc:VGNC:86706]	13	150933916	150966424	32509	+	protein_coding	ENSSSCT00000058060	110256431	-0.283823	7.21442	8.33275e-05	0.00914982
ENSSSCG00000009303		NULL	11	4731986	4738489	6504	+	protein_coding	ENSSSCT00000045322	100736809	-0.46029	6.50036	8.52354e-05	0.00914982
ENSSSCG00000048653		NULL	4	17848759	17852446	3688	-	lncRNA	ENSSSCT00000070750	NA	-1.6845	2.38179	8.46868e-05	0.00914982
ENSSSCG00000015288	RBBP5	RB binding protein 5, histone lysine methyltransferase complex subunit [Source:VGNC Symbol;Acc:VGNC:92135]	9	65783736	65821650	37915	-	protein_coding	ENSSSCT00000016659	100513301	0.227066	8.21053	8.81124e-05	0.00917628
ENSSSCG00000025965	SPDL1	spindle apparatus coiled-coil protein 1 [Source:VGNC Symbol;Acc:VGNC:93395]	16	54254227	54303544	49318	-	protein_coding	ENSSSCT00000027418	100510938	-0.315433	7.84052	8.7728e-05	0.00917628
ENSSSCG00000005305	UNC13B	unc-13 homolog B [Source:VGNC Symbol;Acc:VGNC:103199]	1	235918736	236158244	239509	+	protein_coding	ENSSSCT00000084499	100621404	0.399887	6.77393	9.20045e-05	0.00941346
ENSSSCG00000008498	HEATR5B	HEAT repeat containing 5B [Source:VGNC Symbol;Acc:VGNC:88827]	3	103112089	103230548	118460	+	protein_coding	ENSSSCT00000039767	100524081	0.26246	9.28414	9.2542e-05	0.00941346
ENSSSCG00000002424	SPATA7	spermatosis associated 7 [Source:VGNC Symbol;Acc:VGNC:93389]	7	110309435	110364033	54599	+	protein_coding	ENSSSCT00000002693	100153278	-0.257218	7.60001	9.18745e-05	0.00941346
ENSSSCG00000016489	WEE2	WEE2 oocyte meiosis inhibiting kinase [Source:VGNC Symbol;Acc:VGNC:98413]	18	8171138	8195957	24820	-	protein_coding	ENSSSCT00000017953	100048934	0.26815	10.6817	9.49004e-05	0.0095791
ENSSSCG00000004630	SCG3	secretogranin III [Source:VGNC Symbol;Acc:VGNC:92620]	1	120045309	120138175	92867	-	protein_coding	ENSSSCT00000046364	100154760	-0.474596	5.03527	0.000100861	0.010103
ENSSSCG00000002474	PPP4R4	protein phosphatase 4 regulatory subunit 4 [Source:VGNC Symbol;Acc:VGNC:91759]	7	115412448	115522688	110241	+	protein_coding	ENSSSCT00000043345	100737576	-0.226	9.17361	0.000103963	0.0102334
ENSSSCG00000010802	UCHL5	ubiquitin C-terminal hydrolase L5 [Source:NCBI gene (formerly Entrezgene);Acc:100144472]	10	725489	764006	38518	+	protein_coding	ENSSSCT00000011818	100144472	-0.283747	7.72309	0.00010298	0.0102334
ENSSSCG00000026212	SNORD29	Small nucleolar RNA SNORD29 [Source:RFAM;Acc:RF00070]	2	8921302	8921367	66	+	snoRNA	ENSSSCT00000027934	NA	-1.44014	1.51381	0.000104502	0.0102334
ENSSSCG00000033424		NULL	13	121758737	121813937	55201	-	protein_coding	ENSSSCT00000050637	100739380	0.34828	7.73074	0.000113986	0.0110794
ENSSSCG00000021166	RPAP3	RNA polymerase II associated protein 3 [Source:VGNC Symbol;Acc:VGNC:92419]	5	77968135	78066253	98119	-	protein_coding	ENSSSCT00000062773	100623899	-0.27131	7.92378	0.000115552	0.0111276
ENSSSCG00000037405	SNORD36	Small nucleolar RNA SNORD36 [Source:RFAM;Acc:RF00049]	1	272964782	272964854	73	+	snoRNA	ENSSSCT00000053894	NA	-1.0311	2.60357	0.000116178	0.0111276
ENSSSCG00000002410	CEP128	centrosomal protein 128 [Source:VGNC Symbol;Acc:VGNC:86560]	7	103345985	103761113	415129	-	protein_coding	ENSSSCT00000028622	100520033	-0.365087	6.00462	0.000119082	0.0112417
ENSSSCG00000039700		NULL	6	55546987	55547077	91	-	snoRNA	ENSSSCT00000022967	NA	-1.32986	2.22938	0.000118543	0.0112417
ENSSSCG00000032033	SNORD116	Small nucleolar RNA SNORD116 [Source:RFAM;Acc:RF00108]	AEMK02000602.1	42147	42239	93	-	snoRNA	ENSSSCT00000056470	NA	-0.877165	4.04311	0.000120053	0.0112524
ENSSSCG00000011417	DCAF1	DDB1 and CUL4 associated factor 1 [Source:VGNC Symbol;Acc:VGNC:87172]	13	33670974	33750734	79761	-	protein_coding	ENSSSCT00000064016	100519566	0.267426	7.50802	0.000121563	0.0113131
ENSSSCG00000045005	FAM133B	family with sequence similarity 133 member B [Source:HGNC Symbol;Acc:HGNC:28629]	9	72452904	72503756	50853	-	protein_coding	ENSSSCT00000087764	100519438	-0.568731	6.37324	0.000126446	0.0116846
ENSSSCG00000000874	GAS2L3	growth arrest specific 2 like 3 [Source:VGNC Symbol;Acc:VGNC:88357]	5	83560962	83600330	39369	-	protein_coding	ENSSSCT00000055285	100154381	0.877918	2.10363	0.000128375	0.01178
ENSSSCG00000017014	PANK3	pantothenate kinase 3 [Source:VGNC Symbol;Acc:VGNC:91165]	16	55313323	55340065	26743	+	protein_coding	ENSSSCT00000058020	100512746	-0.277394	8.40118	0.000133123	0.0121308
ENSSSCG00000030487	LYSMD4	LysM domain containing 4 [Source:VGNC Symbol;Acc:VGNC:89920]	1	138560995	138567562	6568	-	protein_coding	ENSSSCT00000025768	100152655	0.29541	6.87242	0.00013554	0.0122456
ENSSSCG00000004432	HDAC2	histone deacetylase 2 [Source:VGNC Symbol;Acc:VGNC:88813]	1	79863094	79901585	38492	-	protein_coding	ENSSSCT00000004897	100156170	-0.346895	6.55694	0.000137182	0.0122456
ENSSSCG00000014280		NULL	2	134660927	134939189	278263	+	protein_coding	ENSSSCT00000044716	100522666	-0.632146	7.66558	0.000136456	0.0122456
ENSSSCG00000006177	UBE2W	ubiquitin conjugating enzyme E2 W [Source:VGNC Symbol;Acc:VGNC:98890]	4	62014257	62098402	84146	+	protein_coding	ENSSSCT00000039705	100152196	-0.371407	8.68138	0.000138351	0.0122665
ENSSSCG00000017795	NSRP1	nuclear speckle splicing regulatory protein 1 [Source:VGNC Symbol;Acc:VGNC:90913]	12	46206694	46273053	66360	+	protein_coding	ENSSSCT00000065018	100517122	-0.377524	9.48184	0.000140619	0.0123839
ENSSSCG00000011959	ABI3BP	ABI family member 3 binding protein [Source:HGNC Symbol;Acc:HGNC:17265]	13	158013718	158291103	277386	+	protein_coding	ENSSSCT00000070803	100154641	-0.513352	7.02397	0.000143234	0.0125301
ENSSSCG00000018083	tRNA-Gly	product=tRNA-Gly	MT	10584	10652	69	+	Mt_tRNA	ENSSSCT00000019678	NA	-1.18406	2.76518	0.000146991	0.0127736
ENSSSCG00000036960	NOP10	NOP10 ribonucleoprotein [Source:VGNC Symbol;Acc:VGNC:90819]	7	80161081	80162529	1449	+	protein_coding	ENSSSCT00000052145	100156164	-0.610622	5.03159	0.000154126	0.0133055
ENSSSCG00000017909	CHRNE	cholinergic receptor nicotinic epsilon subunit [Source:HGNC Symbol;Acc:HGNC:1966]	12	52011250	52016301	5052	+	protein_coding	ENSSSCT00000019489	NA	0.244788	8.39647	0.000155508	0.0133215
ENSSSCG00000015305	GTPBP10	GTP binding protein 10 [Source:HGNC Symbol;Acc:HGNC:25106]	9	70462599	70490777	28179	+	protein_coding	ENSSSCT00000016677	100518387	-0.383227	5.40251	0.000156341	0.0133215
ENSSSCG00000002847	GPT2	glutamic--pyruvic transaminase 2 [Source:VGNC Symbol;Acc:VGNC:88651]	6	37625105	37669669	44565	-	protein_coding	ENSSSCT00000083251	100521318	0.390512	5.51557	0.000157372	0.0133228
ENSSSCG00000024168	AIMP1	aminoacyl tRNA synthetase complex interacting multifunctional protein 1 [Source:VGNC Symbol;Acc:VGNC:85202]	8	115329107	115476704	147598	-	protein_coding	ENSSSCT00000067771	100135670	-0.349566	5.53648	0.000166046	0.013967
ENSSSCG00000016661	SEPTIN7	septin 7 [Source:VGNC Symbol;Acc:VGNC:92724]	18	38068303	38284645	216343	-	protein_coding	ENSSSCT00000089411	100523875	-0.273876	7.19098	0.000168312	0.0140674
ENSSSCG00000006090	MTERF3	mitochondrial transcription termination factor 3 [Source:VGNC Symbol;Acc:VGNC:90442]	4	40376175	40409059	32885	+	protein_coding	ENSSSCT00000048089	100152384	-0.254843	6.47952	0.000173186	0.0142053
ENSSSCG00000008538	SPDYA	speedy/RINGO cell cycle regulator family member A [Source:VGNC Symbol;Acc:VGNC:93396]	3	110397844	110433373	35530	-	protein_coding	ENSSSCT00000009342	574061	-0.988994	2.40073	0.00017265	0.0142053
ENSSSCG00000019956	SNORD105B	Small nucleolar RNA, C/D box 105B [Source:HGNC Symbol;Acc:HGNC:33572]	2	68961046	68961125	80	+	snoRNA	ENSSSCT00000021551	NA	-1.66014	0.451216	0.000173209	0.0142053
ENSSSCG00000006785	RAP1A	RAP1A, member of RAS onco family [Source:VGNC Symbol;Acc:VGNC:92084]	4	108676685	108749725	73041	-	protein_coding	ENSSSCT00000054681	100153199	-0.287451	6.22714	0.000175361	0.0142924
ENSSSCG00000005743	VAV2	vav guanine nucleotide exchange factor 2 [Source:VGNC Symbol;Acc:VGNC:94808]	1	273303143	273476208	173066	-	protein_coding	ENSSSCT00000074768	100151931	1.24522	0.961708	0.000184495	0.0146816
ENSSSCG00000004029	QKI	QKI, KH domain containing RNA binding [Source:VGNC Symbol;Acc:VGNC:92025]	1	4735513	4883768	148256	-	protein_coding	ENSSSCT00000042383	492277	-0.274425	8.4309	0.00018483	0.0146816
ENSSSCG00000011307		NULL	13	27949670	27960305	10636	+	protein_coding	ENSSSCT00000071040	100738134	-0.465506	3.96327	0.000183465	0.0146816
ENSSSCG00000019894	SNORA62	Small nucleolar RNA SNORA62/SNORA6 family [Source:RFAM;Acc:RF00091]	13	24080041	24080190	150	+	snoRNA	ENSSSCT00000021489	NA	-1.20974	2.39069	0.000181972	0.0146816
ENSSSCG00000020372		NULL	5	64096015	64096154	140	+	scaRNA	ENSSSCT00000021967	NA	-1.26191	2.97843	0.00018573	0.0146816
ENSSSCG00000008433	STPG4	sperm-tail PG-rich repeat containing 4 [Source:HGNC Symbol;Acc:HGNC:26850]	3	93372045	93438068	66024	+	protein_coding	ENSSSCT00000080297	c(100522926, 100522546)	-0.398931	9.192	0.000186946	0.0146893
ENSSSCG00000023176	TROAP	trophinin associated protein [Source:VGNC Symbol;Acc:VGNC:94458]	5	15300451	15307697	7247	+	protein_coding	ENSSSCT00000055522	100511692	0.504338	5.57548	0.000193974	0.0148192
ENSSSCG00000026230	SRP19	signal recognition particle 19 [Source:VGNC Symbol;Acc:VGNC:98341]	2	116890791	116901444	10654	-	protein_coding	ENSSSCT00000032409	100517270	-0.537879	5.40379	0.000194246	0.0148192
ENSSSCG00000041788		NULL	7	70132029	70196383	64355	-	lncRNA	ENSSSCT00000087603	NA	-0.672433	4.25728	0.000192568	0.0148192
ENSSSCG00000006820	EPS8L3	EPS8 like 3 [Source:VGNC Symbol;Acc:VGNC:87752]	4	110311507	110329568	18062	+	protein_coding	ENSSSCT00000091467	100514048	-0.830803	3.06301	0.000192929	0.0148192
ENSSSCG00000021003	Metazoa_SRP	Metazoan signal recognition particle RNA [Source:RFAM;Acc:RF00017]	1	218682885	218683164	280	-	misc_RNA	ENSSSCT00000022599	NA	-0.900907	3.19201	0.00019142	0.0148192
ENSSSCG00000008974	SDAD1	SDA1 domain containing 1 [Source:VGNC Symbol;Acc:VGNC:98961]	8	71613174	71646779	33606	-	protein_coding	ENSSSCT00000009829	100521909	-0.474176	6.17051	0.00019631	0.0148901
ENSSSCG00000004958	PIAS1	protein inhibitor of activated STAT 1 [Source:VGNC Symbol;Acc:VGNC:91410]	1	165853126	166087240	234115	+	protein_coding	ENSSSCT00000077939	100519005	-0.258994	8.32543	0.00019804	0.0149349
ENSSSCG00000026233		RNA polymerase III subunit G [Source:VGNC Symbol;Acc:VGNC:100335]	2	97648323	97688158	39836	+	protein_coding	ENSSSCT00000028823	100519356	-0.353446	7.91363	0.000199741	0.0149771
ENSSSCG00000021205	STK26	serine/threonine kinase 26 [Source:VGNC Symbol;Acc:VGNC:98346]	X	108165503	108239042	73540	+	protein_coding	ENSSSCT00000073790	100233205	-0.241038	7.45787	0.000206223	0.0153753
ENSSSCG00000010656	CCDC172	coiled-coil domain containing 172 [Source:VGNC Symbol;Acc:VGNC:86272]	14	126549293	126637812	88520	+	protein_coding	ENSSSCT00000011655	100156603	-0.778574	3.05214	0.000209153	0.0155057
ENSSSCG00000036417		NULL	8	42486268	42518377	32110	+	protein_coding	ENSSSCT00000057373	NA	-1.00942	2.53708	0.000216292	0.0159449
ENSSSCG00000009994	MTMR3	myotubularin related protein 3 [Source:VGNC Symbol;Acc:VGNC:90461]	14	46875032	47023505	148474	+	protein_coding	ENSSSCT00000047423	100157292	0.392176	10.3408	0.000218909	0.0159893
ENSSSCG00000013315	EIF3M	eukaryotic translation initiation factor 3 subunit M [Source:VGNC Symbol;Acc:VGNC:99644]	2	28256591	28411579	154989	-	protein_coding	ENSSSCT00000084010	100513781	-0.333787	7.52469	0.000222988	0.0159893
ENSSSCG00000044340	EEA1	early endosome antigen 1 [Source:HGNC Symbol;Acc:HGNC:3185]	5	90168242	90257248	89007	+	protein_coding	ENSSSCT00000078953	100153403	-0.500461	7.25999	0.000222112	0.0159893
ENSSSCG00000009119	LARP7	La ribonucleoprotein 7, transcriptional regulator [Source:NCBI gene (formerly Entrezgene);Acc:100511273]	8	110069829	110089708	19880	-	pseudogene	ENSSSCT00000009986	100511273	-0.624669	5.24617	0.000221611	0.0159893
ENSSSCG00000030032		NULL	13	68792024	68792163	140	-	snoRNA	ENSSSCT00000031933	NA	-1.84574	1.11094	0.000219787	0.0159893
ENSSSCG00000004561	HERC1	HECT and RLD domain containing E3 ubiquitin protein ligase family member 1 [Source:VGNC Symbol;Acc:VGNC:88849]	1	108205580	108403885	198306	+	protein_coding	ENSSSCT00000044262	100153537	0.568733	7.14059	0.000226105	0.0159996
ENSSSCG00000016691	JAZF1	JAZF zinc finger 1 [Source:VGNC Symbol;Acc:VGNC:89280]	18	44488511	44827091	338581	+	protein_coding	ENSSSCT00000057513	100517019	-0.268642	8.39113	0.000226788	0.0159996
ENSSSCG00000018563	SNORA48	small nucleolar RNA, H/ACA box 48 [Source:HGNC Symbol;Acc:HGNC:32641]	12	52870367	52870501	135	+	snoRNA	ENSSSCT00000020158	NA	-0.983459	3.40413	0.000225303	0.0159996
ENSSSCG00000032129	COX7B	cytochrome c oxidase subunit 7B [Source:HGNC Symbol;Acc:HGNC:2291]	X	61962415	62077376	114962	+	protein_coding	ENSSSCT00000053016	100516480	-0.493293	5.57493	0.000228911	0.016063
ENSSSCG00000018699		NULL	7	23742627	23742757	131	+	snoRNA	ENSSSCT00000020294	NA	-0.964577	2.74434	0.000235689	0.0163763
ENSSSCG00000018089	tRNA-Ser	product=tRNA-Ser	MT	12806	12864	59	+	Mt_tRNA	ENSSSCT00000019684	NA	-1.27285	1.0308	0.000235873	0.0163763
ENSSSCG00000018014	ZNF18	zinc finger protein 18 [Source:VGNC Symbol;Acc:VGNC:95197]	12	56359736	56376835	17100	-	protein_coding	ENSSSCT00000019609	100518217	1.07871	1.198	0.000247145	0.0168855
ENSSSCG00000006625	RFX5	regulatory factor X5 [Source:VGNC Symbol;Acc:VGNC:92246]	4	97888460	97913283	24824	+	protein_coding	ENSSSCT00000007259	100517711	0.354952	7.26908	0.00024682	0.0168855
ENSSSCG00000008516	DPY30	dpy-30 histone methyltransferase complex regulatory subunit [Source:VGNC Symbol;Acc:VGNC:87428]	3	107520642	107533496	12855	+	protein_coding	ENSSSCT00000009320	100514043	-0.357155	6.72566	0.000249227	0.0168855
ENSSSCG00000031580	LLPH	LLP homolog, long-term synaptic facilitation factor [Source:VGNC Symbol;Acc:VGNC:103297]	5	30474372	30485059	10688	-	protein_coding	ENSSSCT00000057917	100513987	-0.473353	6.00096	0.00024738	0.0168855
ENSSSCG00000018065	ND1	mitochondrially encoded NADH:ubiquinone oxidoreductase core subunit 1 [Source:VGNC Symbol;Acc:VGNC:99793]	MT	3922	4876	955	+	protein_coding	ENSSSCT00000019660	808501	-0.585975	10.6353	0.00024964	0.0168855
ENSSSCG00000012375	DLG3	discs large MAGUK scaffold protein 3 [Source:VGNC Symbol;Acc:VGNC:87327]	X	56472305	56527991	55687	+	protein_coding	ENSSSCT00000013532	100516124	0.589699	3.0986	0.000252155	0.0169413
ENSSSCG00000016817	TARS1	threonyl-tRNA synthetase 1 [Source:VGNC Symbol;Acc:VGNC:93738]	16	19454745	19486735	31991	+	protein_coding	ENSSSCT00000089261	100526191	0.310123	6.73357	0.000253048	0.0169413
ENSSSCG00000031232	SNORD60	Small nucleolar RNA, C/D box 60 [Source:HGNC Symbol;Acc:HGNC:10217]	3	39829028	39829111	84	+	snoRNA	ENSSSCT00000037423	NA	-1.09578	1.53844	0.000257536	0.0171543
ENSSSCG00000007607	KPNA7	karyopherin subunit alpha 7 [Source:VGNC Symbol;Acc:VGNC:89566]	3	6167385	6296230	128846	-	protein_coding	ENSSSCT00000008347	100302505	0.335382	9.59703	0.000263613	0.0173825
ENSSSCG00000013855	FAM32A	family with sequence similarity 32 member A [Source:VGNC Symbol;Acc:VGNC:99649]	2	61388639	61394314	5676	-	protein_coding	ENSSSCT00000015134	100511743	-0.426973	5.77211	0.000263058	0.0173825
ENSSSCG00000004820	LINS1	lines homolog 1 [Source:VGNC Symbol;Acc:VGNC:89736]	1	139168778	139191145	22368	-	protein_coding	ENSSSCT00000028739	100154247	-0.260205	6.39319	0.000272739	0.0175546
ENSSSCG00000006202	CSPP1	centrosome and spindle pole associated protein 1 [Source:VGNC Symbol;Acc:VGNC:87045]	4	67613640	67844337	230698	-	protein_coding	ENSSSCT00000006797	100152780	-0.351509	8.10557	0.00027	0.0175546
ENSSSCG00000008584		NULL	3	114537226	114577956	40731	-	protein_coding	ENSSSCT00000037752	100738909	-0.562166	4.08631	0.00027177	0.0175546
ENSSSCG00000018081	ATP6	ATP synthase F0 subunit 6 [Source:NCBI gene (formerly Entrezgene);Acc:808506]	MT	9120	9800	681	+	protein_coding	ENSSSCT00000019676	808506	-0.664114	13.4018	0.000269434	0.0175546
ENSSSCG00000018462	SNORD65	Small nucleolar RNA, C/D box 65 [Source:HGNC Symbol;Acc:HGNC:32726]	12	59132938	59133010	73	-	snoRNA	ENSSSCT00000020057	NA	-1.12512	1.22048	0.000272912	0.0175546
ENSSSCG00000010650		NULL	14	124630798	124672174	41377	-	pseudogene	ENSSSCT00000051870	100157959	0.668335	3.96687	0.000277272	0.0176619
ENSSSCG00000000107		NULL	5	9594894	9620485	25592	+	protein_coding	ENSSSCT00000043044	100523244	0.236713	7.37249	0.000276836	0.0176619
ENSSSCG00000016970		survival of motor neuron 1, telomeric [Source:NCBI gene (formerly Entrezgene);Acc:100170853]	16	47736098	47777561	41464	-	protein_coding	ENSSSCT00000018479	100170853	-0.229126	8.44922	0.000280966	0.0177252
ENSSSCG00000018650	SNORD56	Small nucleolar RNA, C/D box 56 [Source:HGNC Symbol;Acc:HGNC:10206]	17	32961837	32961907	71	-	snoRNA	ENSSSCT00000020245	NA	-1.01027	2.22706	0.000280422	0.0177252
ENSSSCG00000007458	NCOA3	nuclear receptor coactivator 3 [Source:VGNC Symbol;Acc:VGNC:96434]	17	49528164	49663203	135040	+	protein_coding	ENSSSCT00000008162	100135659	0.309741	10.6461	0.000282404	0.0177307
ENSSSCG00000011117	UPF2	UPF2 regulator of nonsense mediated mRNA decay [Source:VGNC Symbol;Acc:VGNC:98402]	10	59898922	60090229	191308	+	protein_coding	ENSSSCT00000029333	100621126	-0.451489	8.4863	0.000286244	0.0178862
ENSSSCG00000017170	MGAT5B	alpha-1,6-mannosylglycoprotein 6-beta-N-acetylglucosaminyltransferase B [Source:VGNC Symbol;Acc:VGNC:96742]	12	4655379	4730371	74993	-	protein_coding	ENSSSCT00000018694	100516218	0.276204	6.91271	0.00029409	0.0182894
ENSSSCG00000017489	PSMD3	proteasome 26S subunit, non-ATPase 3 [Source:VGNC Symbol;Acc:VGNC:91922]	12	22344751	22360744	15994	-	protein_coding	ENSSSCT00000019042	100512253	0.289696	7.08383	0.000296483	0.0183511
ENSSSCG00000006100	VIRMA	vir like m6A methyltransferase associated [Source:VGNC Symbol;Acc:VGNC:94829]	4	42162431	42253172	90742	+	protein_coding	ENSSSCT00000006691	100512408	0.284425	7.59906	0.000304551	0.0187621
ENSSSCG00000006029	NUDCD1	NudC domain containing 1 [Source:VGNC Symbol;Acc:VGNC:90949]	4	28203743	28331579	127837	+	protein_coding	ENSSSCT00000073340	100153430	-0.335921	6.50908	0.000306904	0.0188187
ENSSSCG00000025454	POLR2C	RNA polymerase II subunit C [Source:VGNC Symbol;Acc:VGNC:91648]	6	19393597	19401117	7521	+	protein_coding	ENSSSCT00000024584	100620737	0.336475	7.2795	0.000309966	0.018918
ENSSSCG00000036452	LRRC17	leucine rich repeat containing 17 [Source:VGNC Symbol;Acc:VGNC:89828]	9	103062867	103122481	59615	+	protein_coding	ENSSSCT00000065787	100737774	-0.292507	6.78658	0.000311418	0.0189187
ENSSSCG00000021075	TDRD1	tudor domain containing 1 [Source:VGNC Symbol;Acc:VGNC:93846]	14	124529586	124573244	43659	+	protein_coding	ENSSSCT00000023111	100157555	0.341676	7.04246	0.000317004	0.0190929
ENSSSCG00000042796		NULL	18	35320490	35896823	576334	+	lncRNA	ENSSSCT00000089484	NA	-0.337381	4.8806	0.000317196	0.0190929
ENSSSCG00000004946	ZWILCH	zwilch kinetochore protein [Source:VGNC Symbol;Acc:VGNC:95341]	1	164481785	164527256	45472	+	protein_coding	ENSSSCT00000044202	100516481	-0.377392	5.97541	0.000335634	0.0200587
ENSSSCG00000008854	CPE	carboxypeptidase E [Source:VGNC Symbol;Acc:VGNC:86936]	8	43503667	43695628	191962	-	protein_coding	ENSSSCT00000009694	100037304	-1.10727	1.86813	0.000336299	0.0200587
ENSSSCG00000033121	SNORD38B	Small nucleolar RNA, C/D box 38B [Source:HGNC Symbol;Acc:HGNC:30356]	6	166550855	166550923	69	-	snoRNA	ENSSSCT00000064390	NA	-1.90384	-0.164579	0.000349118	0.0207291
ENSSSCG00000048525		NULL	9	49279559	49283796	4238	-	lncRNA	ENSSSCT00000088657	NA	1.21153	0.695186	0.000352737	0.0207561
ENSSSCG00000021027	PGBD5	piggyBac transposable element derived 5 [Source:VGNC Symbol;Acc:VGNC:91346]	14	59842304	59935023	92720	+	protein_coding	ENSSSCT00000049260	102161608	0.234637	8.34307	0.000351769	0.0207561
ENSSSCG00000038917	ATXN1L	ataxin 1 like [Source:VGNC Symbol;Acc:VGNC:85689]	6	14836749	14848423	11675	+	protein_coding	ENSSSCT00000043461	100514525	0.276541	8.00972	0.000362989	0.021264
ENSSSCG00000002715	RFWD3	ring finger and WD repeat domain 3 [Source:VGNC Symbol;Acc:VGNC:92242]	6	12952350	12994050	41701	+	protein_coding	ENSSSCT00000003009	100736590	0.427559	6.28381	0.000366944	0.0214002
ENSSSCG00000015867	PRPF40A	pre-mRNA processing factor 40 homolog A [Source:VGNC Symbol;Acc:VGNC:98222]	15	60386596	60440523	53928	-	protein_coding	ENSSSCT00000049118	100157937	-0.355592	9.9907	0.000369225	0.0214379
ENSSSCG00000021439	CCDC66	coiled-coil domain containing 66 [Source:VGNC Symbol;Acc:VGNC:86307]	13	38438701	38492439	53739	+	protein_coding	ENSSSCT00000041993	100627348	-0.323472	9.00549	0.000371971	0.0215022
ENSSSCG00000012613	NKAP	NFKB activating protein [Source:VGNC Symbol;Acc:VGNC:90756]	X	98227659	98276812	49154	-	protein_coding	ENSSSCT00000085170	100514505	-0.292052	6.51753	0.000378286	0.0217713
ENSSSCG00000008208	EIF2AK3	eukaryotic translation initiation factor 2 alpha kinase 3 [Source:VGNC Symbol;Acc:VGNC:87608]	3	57423875	57506247	82373	+	protein_coding	ENSSSCT00000032709	100513348	0.865761	2.36237	0.000384226	0.0220167
ENSSSCG00000021472	POLR2E	RNA polymerase II, I and III subunit E [Source:VGNC Symbol;Acc:VGNC:91649]	2	77330686	77341903	11218	+	protein_coding	ENSSSCT00000023998	100623333	0.360406	5.1644	0.000387761	0.0221226
ENSSSCG00000016827	BRIX1	biosis of ribosomes BRX1 [Source:NCBI gene (formerly Entrezgene);Acc:100513502]	16	20442359	20522183	79825	+	protein_coding	ENSSSCT00000090482	c(100513502, 100513120)	-0.250732	8.02783	0.000391665	0.0221527
ENSSSCG00000051138		NULL	10	13047856	13109335	61480	+	protein_coding	ENSSSCT00000061447	NA	-0.334354	6.31245	0.000390511	0.0221527
ENSSSCG00000018934	SNORD61	Small nucleolar RNA, C/D box 61 [Source:HGNC Symbol;Acc:HGNC:10218]	X	111972994	111973065	72	-	snoRNA	ENSSSCT00000020529	NA	-1.43196	1.26279	0.000403662	0.0227333
ENSSSCG00000000859	PARPBP	PARP1 binding protein [Source:VGNC Symbol;Acc:VGNC:91183]	5	81878891	82091373	212483	-	protein_coding	ENSSSCT00000000938	100523000	-0.385595	4.2883	0.000407562	0.0228548
ENSSSCG00000001814	IQGAP1	IQ motif containing GTPase activating protein 1 [Source:HGNC Symbol;Acc:HGNC:6110]	7	52958106	53129960	171855	+	protein_coding	ENSSSCT00000002033	100157656	0.311092	6.35284	0.000409881	0.0228871
ENSSSCG00000009169	SLC39A8	solute carrier family 39 member 8 [Source:VGNC Symbol;Acc:VGNC:93109]	8	118605293	118684039	78747	+	protein_coding	ENSSSCT00000040082	100524695	-0.61259	5.40172	0.000413264	0.0229782
ENSSSCG00000003875	TTC39A	tetratricopeptide repeat domain 39A [Source:VGNC Symbol;Acc:VGNC:94551]	6	160806629	160854490	47862	+	protein_coding	ENSSSCT00000063689	100518433	0.562895	3.8012	0.000416095	0.0230379
ENSSSCG00000047420	CPNE1	copine 1 [Source:NCBI gene (formerly Entrezgene);Acc:100233174]	17	38956489	38997265	40777	-	protein_coding	ENSSSCT00000023753	c(100233174, 100157350)	0.341835	5.58053	0.000421128	0.0231215
ENSSSCG00000003673	CEP192	centrosomal protein 192 [Source:VGNC Symbol;Acc:VGNC:96946]	6	96611564	96733799	122236	-	protein_coding	ENSSSCT00000004070	100622752	0.245196	8.40302	0.00042069	0.0231215
ENSSSCG00000004077	FBXO5	F-box protein 5 [Source:VGNC Symbol;Acc:VGNC:88052]	1	13467501	13505936	38436	+	protein_coding	ENSSSCT00000004506	100514379	-0.284967	8.79792	0.000429741	0.0234961
ENSSSCG00000032842	GIPC1	GIPC PDZ domain containing family member 1 [Source:VGNC Symbol;Acc:VGNC:88453]	2	64780442	64798783	18342	+	protein_coding	ENSSSCT00000080927	100514566	1.21858	1.16525	0.000432423	0.0235446
ENSSSCG00000016107	C2CD6	C2 calcium dependent domain containing 6 [Source:HGNC Symbol;Acc:HGNC:14438]	15	105105234	105250563	145330	-	protein_coding	ENSSSCT00000086164	100511840	-0.51271	4.86671	0.000434713	0.0235715
ENSSSCG00000006369	F11R	F11 receptor [Source:VGNC Symbol;Acc:VGNC:87857]	4	89425039	89449932	24894	+	protein_coding	ENSSSCT00000078663	100127138	0.383728	5.99691	0.000439017	0.0236319
ENSSSCG00000008406	CCDC88A	coiled-coil domain containing 88A [Source:VGNC Symbol;Acc:VGNC:86325]	3	85811106	85941868	130763	+	protein_coding	ENSSSCT00000066067	100514454	-0.756513	9.61027	0.00044123	0.0236319
ENSSSCG00000005060	KTN1	kinectin 1 [Source:VGNC Symbol;Acc:VGNC:89608]	1	184881550	185152975	271426	+	protein_coding	ENSSSCT00000060703	100152397	-0.857526	9.45843	0.000441114	0.0236319
ENSSSCG00000015876	CCDC148	coiled-coil domain containing 148 [Source:VGNC Symbol;Acc:VGNC:96066]	15	65062034	65431023	368990	-	protein_coding	ENSSSCT00000091313	100522903	-0.488065	3.83402	0.000444175	0.023693
ENSSSCG00000007737	TPST1	tyrosylprotein sulfotransferase 1 [Source:VGNC Symbol;Acc:VGNC:94352]	3	16403775	16621876	218102	-	protein_coding	ENSSSCT00000063892	100517581	0.388723	4.28819	0.000455325	0.0241894
ENSSSCG00000026617	EIF2S2	eukaryotic translation initiation factor 2 subunit beta [Source:VGNC Symbol;Acc:VGNC:96265]	17	37538316	37570225	31910	-	protein_coding	ENSSSCT00000029372	100621044	-0.312667	7.33942	0.000460328	0.0243344
ENSSSCG00000014079	ANKRD31	ankyrin repeat domain 31 [Source:VGNC Symbol;Acc:VGNC:96792]	2	84149358	84320799	171442	-	protein_coding	ENSSSCT00000089598	100627989	-0.419789	6.17973	0.000461764	0.0243344
ENSSSCG00000035410	IWS1	interacts with SUPT6H, CTD assembly factor 1 [Source:VGNC Symbol;Acc:VGNC:96083]	15	59822797	59879423	56627	+	protein_coding	ENSSSCT00000072230	110257193	-0.278318	8.34301	0.000466352	0.0244779
ENSSSCG00000024663		NULL	13	146421223	146469684	48462	+	protein_coding	ENSSSCT00000029496	100624928	0.355537	5.31944	0.000470395	0.0244942
ENSSSCG00000026360	CLGN	calmegin [Source:VGNC Symbol;Acc:VGNC:86759]	8	86621178	86675796	54619	+	protein_coding	ENSSSCT00000025519	100624991	-0.349026	6.0031	0.00046951	0.0244942
ENSSSCG00000023906		NULL	6	84970861	84971024	164	+	scaRNA	ENSSSCT00000025546	NA	-1.59257	1.12704	0.000473331	0.0245496
ENSSSCG00000003189	PRMT1	protein arginine methyltransferase 1 [Source:VGNC Symbol;Acc:VGNC:91820]	6	54711393	54732574	21182	+	protein_coding	ENSSSCT00000063193	100286877	0.290149	6.02716	0.000483219	0.0247983
ENSSSCG00000010429	PRKG1	protein kinase cGMP-dependent 1 [Source:VGNC Symbol;Acc:VGNC:91816]	14	97560785	98793318	1232534	-	protein_coding	ENSSSCT00000053831	733640	-0.402883	5.01127	0.000483796	0.0247983
ENSSSCG00000051265	C5orf58	chromosome 5 open reading frame 58 [Source:HGNC Symbol;Acc:HGNC:37272]	16	53742510	53745909	3400	-	protein_coding	ENSSSCT00000079532	NA	-0.665446	3.60983	0.00048208	0.0247983
ENSSSCG00000024201	TASOR	transcription activation suppressor [Source:VGNC Symbol;Acc:VGNC:93751]	13	38491055	38557931	66877	-	protein_coding	ENSSSCT00000028725	100627450	-0.307475	7.57036	0.000486432	0.0248364
ENSSSCG00000031725	SNORD14	Small nucleolar RNA SNORD14 [Source:RFAM;Acc:RF00016]	9	49983696	49983781	86	-	snoRNA	ENSSSCT00000057208	NA	-0.801144	2.45272	0.000494057	0.025128
ENSSSCG00000018591	SNORD105	Small nucleolar RNA, C/D box 105 [Source:HGNC Symbol;Acc:HGNC:32769]	2	68959933	68960019	87	+	snoRNA	ENSSSCT00000020186	NA	-1.37975	0.193196	0.000500704	0.0253677
ENSSSCG00000004601	MNS1	meiosis specific nuclear structural 1 [Source:VGNC Symbol;Acc:VGNC:90288]	1	115471922	115553524	81603	+	protein_coding	ENSSSCT00000072426	100621861	-0.496128	7.2922	0.000502971	0.0253846
ENSSSCG00000011963	TOMM70	translocase of outer mitochondrial membrane 70 [Source:VGNC Symbol;Acc:VGNC:94307]	13	158577377	158628267	50891	+	protein_coding	ENSSSCT00000070507	100523641	-0.230019	7.43716	0.000504911	0.0253848
ENSSSCG00000006162	ZC2HC1A	zinc finger C2HC-type containing 1A [Source:VGNC Symbol;Acc:VGNC:95085]	4	57761256	57819862	58607	-	protein_coding	ENSSSCT00000077302	100154167	-0.289158	8.61157	0.000507958	0.0254405
ENSSSCG00000012400	SNX12	sorting nexin 12 [Source:VGNC Symbol;Acc:VGNC:93305]	X	57085544	57108533	22990	-	protein_coding	ENSSSCT00000013558	100155023	0.249819	6.49856	0.000527728	0.0263302
ENSSSCG00000024261	CBX2	chromobox 2 [Source:VGNC Symbol;Acc:VGNC:86230]	12	2570851	2580337	9487	-	protein_coding	ENSSSCT00000022995	100514916	1.16728	1.18189	0.000531965	0.0264411
ENSSSCG00000011317	FYCO1	FYVE and coiled-coil domain autophagy adaptor 1 [Source:VGNC Symbol;Acc:VGNC:88275]	13	29066986	29146755	79770	-	protein_coding	ENSSSCT00000012390	100151740	0.424711	5.78498	0.000546572	0.0264654
ENSSSCG00000031572	MFF	mitochondrial fission factor [Source:NCBI gene (formerly Entrezgene);Acc:100513442]	15	128768348	128799345	30998	+	protein_coding	ENSSSCT00000090071	100513442	-0.25677	7.07539	0.000545306	0.0264654
ENSSSCG00000033885	PDCL3	phosducin like 3 [Source:VGNC Symbol;Acc:VGNC:91247]	3	53674509	53692928	18420	-	protein_coding	ENSSSCT00000040307	100522248	-0.286226	7.08777	0.000543021	0.0264654
ENSSSCG00000014177	CHD1	chromodomain helicase DNA binding protein 1 [Source:VGNC Symbol;Acc:VGNC:86629]	2	105113668	105203152	89485	-	protein_coding	ENSSSCT00000015489	100525390	-0.376929	8.03305	0.000544843	0.0264654
ENSSSCG00000012173	SAT1	spermidine/spermine N1-acetyltransferase 1 [Source:NCBI gene (formerly Entrezgene);Acc:397645]	X	19907900	19910895	2996	+	protein_coding	ENSSSCT00000013315	397645	-0.388299	5.13758	0.000538264	0.0264654
ENSSSCG00000021991		NADH:ubiquinone oxidoreductase subunit V3 [Source:VGNC Symbol;Acc:VGNC:90658]	13	206111408	206127732	16325	+	protein_coding	ENSSSCT00000043462	100620809	-0.401704	4.33223	0.000543304	0.0264654
ENSSSCG00000032896		NULL	10	55910357	56052450	142094	+	protein_coding	ENSSSCT00000041163	NA	-0.453196	4.57114	0.000534869	0.0264654
ENSSSCG00000033031		NULL	1	142234880	142245657	10778	-	lncRNA	ENSSSCT00000071638	NA	-0.423052	4.60681	0.000552136	0.0266365
ENSSSCG00000034131	TXNDC5	thioredoxin domain containing 5 [Source:VGNC Symbol;Acc:VGNC:94608]	7	5210049	5236812	26764	-	protein_coding	ENSSSCT00000050680	100156354	0.647863	3.38226	0.000564786	0.027147
ENSSSCG00000038008	RBM14	RNA binding motif protein 14 [Source:VGNC Symbol;Acc:VGNC:92147]	2	5759062	5800832	41771	-	protein_coding	ENSSSCT00000060255	c(100625905, 100144417)	0.282087	7.01162	0.000573416	0.0272305
ENSSSCG00000006324		NULL	4	85029895	85057650	27756	+	protein_coding	ENSSSCT00000006932	100153809	0.244702	7.62495	0.000573651	0.0272305
ENSSSCG00000035671	USP22	ubiquitin specific peptidase 22 [Source:HGNC Symbol;Acc:HGNC:12621]	12	61271641	61308270	36630	-	protein_coding	ENSSSCT00000038619	110256143	0.234174	7.61705	0.00057244	0.0272305
ENSSSCG00000027457	FBXO22	F-box protein 22 [Source:HGNC Symbol;Acc:HGNC:13593]	7	56084023	56186352	102330	+	protein_coding	ENSSSCT00000066073	c(100621770, 100154262)	-0.205834	8.90805	0.000575003	0.0272305
ENSSSCG00000004370	ATG5	autophagy related 5 [Source:VGNC Symbol;Acc:VGNC:103029]	1	72270799	72520453	249655	-	protein_coding	ENSSSCT00000076567	100739102	-0.258544	7.06544	0.000576899	0.0272305
ENSSSCG00000027147	CENPH	centromere protein H [Source:VGNC Symbol;Acc:VGNC:86549]	16	47353324	47378745	25422	+	protein_coding	ENSSSCT00000026613	100736772	-0.339373	6.26597	0.000585538	0.0274408
ENSSSCG00000013299	APIP	APAF1 interacting protein [Source:VGNC Symbol;Acc:VGNC:85411]	2	26095038	26115464	20427	+	protein_coding	ENSSSCT00000078811	100525733	-0.584681	3.83896	0.000585055	0.0274408
ENSSSCG00000017317	WNT3	Wnt family member 3 [Source:VGNC Symbol;Acc:VGNC:94970]	12	17628726	17681572	52847	-	protein_coding	ENSSSCT00000038747	100519512	0.397746	6.11563	0.000600094	0.0278248
ENSSSCG00000026990	FAM162A	family with sequence similarity 162 member A [Source:VGNC Symbol;Acc:VGNC:87918]	13	138115505	138151738	36234	-	protein_coding	ENSSSCT00000025122	100627352	-0.532987	5.08802	0.00059966	0.0278248
ENSSSCG00000008852	MAP9	microtubule associated protein 9 [Source:HGNC Symbol;Acc:HGNC:26118]	8	42681278	42733955	52678	-	protein_coding	ENSSSCT00000090922	100512295	-0.598124	4.48693	0.000597683	0.0278248
ENSSSCG00000011769	FXR1	FMR1 autosomal homolog 1 [Source:HGNC Symbol;Acc:HGNC:4023]	13	118839338	118900138	60801	+	protein_coding	ENSSSCT00000027021	100525539	-0.217465	9.09026	0.000609355	0.0281548
ENSSSCG00000000999	CDYL	chromodomain Y like [Source:HGNC Symbol;Acc:HGNC:1811]	7	2785405	2966241	180837	+	protein_coding	ENSSSCT00000076403	100155291	0.259387	6.9511	0.00061799	0.0283541
ENSSSCG00000018060	tRNA-Phe	product=tRNA-Phe	MT	1176	1245	70	+	Mt_tRNA	ENSSSCT00000019655	NA	-1.06975	1.95594	0.000617285	0.0283541
ENSSSCG00000037821	RGS5	regulator of G protein signaling 5 [Source:VGNC Symbol;Acc:VGNC:98844]	4	87286953	87344251	57299	+	protein_coding	ENSSSCT00000078451	397640	-1.80215	0.849258	0.000630628	0.0288331
ENSSSCG00000011510	TMF1	TATA element modulatory factor 1 [Source:VGNC Symbol;Acc:VGNC:94223]	13	50444256	50477291	33036	-	protein_coding	ENSSSCT00000012597	100153051	-0.498739	4.93212	0.000641228	0.0292159
ENSSSCG00000008513	BIRC6	baculoviral IAP repeat containing 6 [Source:VGNC Symbol;Acc:VGNC:97038]	3	107013424	107269409	255986	-	protein_coding	ENSSSCT00000009316	100049694	0.262287	8.0062	0.000643963	0.029239
ENSSSCG00000043568		NULL	13	114992196	114999612	7417	+	lncRNA	ENSSSCT00000068565	NA	-0.369134	5.04199	0.000656393	0.0297006
ENSSSCG00000048719		NULL	4	53952716	53953839	1124	-	lncRNA	ENSSSCT00000073756	NA	-1.18659	9.53687	0.000663309	0.0299104
ENSSSCG00000034572		NULL	6	6254541	6271018	16478	+	protein_coding	ENSSSCT00000040851	110261257	-0.319422	5.76851	0.000681403	0.0306212
ENSSSCG00000032574	RTTN	rotatin [Source:VGNC Symbol;Acc:VGNC:92508]	1	152689504	152892975	203472	+	protein_coding	ENSSSCT00000043505	100623296	0.439356	4.94207	0.000696365	0.0311867
ENSSSCG00000006729	TENT5C	terminal nucleotidyltransferase 5C [Source:VGNC Symbol;Acc:VGNC:93875]	4	103131821	103161899	30079	-	protein_coding	ENSSSCT00000007371	100525341	0.234941	10.9461	0.000700657	0.0312722
ENSSSCG00000015568	RNF2	ring finger protein 2 [Source:VGNC Symbol;Acc:VGNC:92377]	9	126172301	126287623	115323	+	protein_coding	ENSSSCT00000060674	100517846	-0.223051	8.14186	0.000722525	0.0320303
ENSSSCG00000018494	SNORD83	Small nucleolar RNA SNORD83 [Source:RFAM;Acc:RF00137]	7	23664039	23664115	77	-	snoRNA	ENSSSCT00000020089	NA	-1.08522	0.913197	0.000721114	0.0320303
ENSSSCG00000005084	PPM1A	protein phosphatase, Mg2+/Mn2+ dependent 1A [Source:VGNC Symbol;Acc:VGNC:91703]	1	189170585	189291350	120766	+	protein_coding	ENSSSCT00000005604	100738389	-0.228529	7.40496	0.000726426	0.0320948
ENSSSCG00000009904	DYNLL1	dynein light chain LC8-type 1 [Source:VGNC Symbol;Acc:VGNC:87500]	14	40455985	40459105	3121	+	protein_coding	ENSSSCT00000010854	100157773	-0.494971	7.66775	0.000729553	0.0321248
ENSSSCG00000015818	DDHD2	DDHD domain containing 2 [Source:VGNC Symbol;Acc:VGNC:96197]	15	48238740	48292181	53442	-	protein_coding	ENSSSCT00000017226	100156104	0.276284	6.95333	0.000734425	0.0322312
ENSSSCG00000021309	TRDMT1	tRNA aspartic acid methyltransferase 1 [Source:VGNC Symbol;Acc:VGNC:96227]	10	43434444	43516094	81651	-	protein_coding	ENSSSCT00000071118	100302362	-0.435246	5.33353	0.000739309	0.0323374
ENSSSCG00000000926	CEP290	centrosomal protein 290 [Source:VGNC Symbol;Acc:VGNC:86567]	5	94384414	94475057	90644	+	protein_coding	ENSSSCT00000001011	100155832	-0.99196	8.26773	0.000757423	0.0330196
ENSSSCG00000012676	MBNL3	muscleblind like splicing regulator 3 [Source:VGNC Symbol;Acc:VGNC:90056]	X	108489557	108612875	123319	-	protein_coding	ENSSSCT00000034072	100512149	-0.36059	6.40125	0.000761021	0.0330666
ENSSSCG00000011570	IRAK2	interleukin 1 receptor associated kinase 2 [Source:VGNC Symbol;Acc:VGNC:89200]	13	66350606	66416832	66227	+	protein_coding	ENSSSCT00000051036	106505672	0.279118	6.28401	0.000773351	0.0333813
ENSSSCG00000009449	TDRD3	tudor domain containing 3 [Source:VGNC Symbol;Acc:VGNC:93848]	11	33258063	33440127	182065	+	protein_coding	ENSSSCT00000087011	100153172	-0.447708	4.26943	0.000771035	0.0333813
ENSSSCG00000046387	PSMD2	proteasome 26S subunit, non-ATPase 2 [Source:NCBI gene (formerly Entrezgene);Acc:100627568]	13	122157036	122199464	42429	+	protein_coding	ENSSSCT00000025407	c(100627568, 100627224)	0.416537	5.52625	0.000793391	0.034134
ENSSSCG00000008201	CNNM3	cyclin and CBS domain divalent metal cation transport mediator 3 [Source:VGNC Symbol;Acc:VGNC:86829]	3	56792388	56811790	19403	-	protein_coding	ENSSSCT00000040968	100512161	0.233293	7.57376	0.000798589	0.0342454
ENSSSCG00000031881	CDC42SE1	CDC42 small effector 1 [Source:VGNC Symbol;Acc:VGNC:86460]	4	98164024	98180576	16553	+	protein_coding	ENSSSCT00000053900	100156313	0.197176	8.26389	0.000806364	0.0343542
ENSSSCG00000005366	NCBP1	nuclear cap binding protein subunit 1 [Source:VGNC Symbol;Acc:VGNC:90603]	1	239374934	239543585	168652	+	protein_coding	ENSSSCT00000082914	c(106509205, 100316850)	-0.207581	8.45922	0.000806045	0.0343542
ENSSSCG00000030478		NULL	5	89606837	89661670	54834	-	protein_coding	ENSSSCT00000028871	100519660	-0.472594	5.31715	0.000817816	0.0347294
ENSSSCG00000016692	TAX1BP1	Tax1 binding protein 1 [Source:VGNC Symbol;Acc:VGNC:93754]	18	44827093	44910235	83143	-	protein_coding	ENSSSCT00000036364	100516165	-0.298995	10.9164	0.000825177	0.0349289
ENSSSCG00000047398		NULL	17	46015809	46035744	19936	+	lncRNA	ENSSSCT00000086470	NA	-0.925008	1.90181	0.000834256	0.0351997
ENSSSCG00000015947	DCAF17	DDB1 and CUL4 associated factor 17 [Source:VGNC Symbol;Acc:VGNC:96105]	15	77564692	77603620	38929	+	protein_coding	ENSSSCT00000017364	100156199	-0.52253	3.16524	0.000851392	0.0356903
ENSSSCG00000018082	COX3	mitochondrially encoded cytochrome c oxidase III [Source:VGNC Symbol;Acc:VGNC:99792]	MT	9800	10583	784	+	protein_coding	ENSSSCT00000019677	808507	-0.55869	12.6276	0.000854044	0.0356903
ENSSSCG00000018553		NULL	3	16854490	16854624	135	-	snoRNA	ENSSSCT00000020148	NA	-1.78652	0.374227	0.000853046	0.0356903
ENSSSCG00000020093		NULL	1	164363157	164363292	136	-	scaRNA	ENSSSCT00000021688	NA	-1.49183	1.09118	0.000872738	0.0363558
ENSSSCG00000012846	GATD1	glutamine amidotransferase like class 1 domain containing 1 [Source:VGNC Symbol;Acc:VGNC:88371]	2	474296	480736	6441	-	protein_coding	ENSSSCT00000014041	100511802	0.388009	4.15866	0.000885383	0.0364201
ENSSSCG00000010575	PPRC1	PPARG related coactivator 1 [Source:VGNC Symbol;Acc:VGNC:91763]	14	113137037	113152834	15798	+	protein_coding	ENSSSCT00000011568	100329222	0.250557	7.78367	0.000881008	0.0364201
ENSSSCG00000006571	INTS3	integrator complex subunit 3 [Source:VGNC Symbol;Acc:VGNC:89163]	4	95898787	95944809	46023	-	protein_coding	ENSSSCT00000007199	100152330	0.21757	8.4759	0.000885275	0.0364201
ENSSSCG00000015013	RDX	radixin [Source:NCBI gene (formerly Entrezgene);Acc:494457]	9	38220441	38376439	155999	-	protein_coding	ENSSSCT00000058502	494457	-0.242742	8.91204	0.000877077	0.0364201
ENSSSCG00000004635	SPPL2A	signal peptide peptidase like 2A [Source:VGNC Symbol;Acc:VGNC:98337]	1	121066674	121134891	68218	+	protein_coding	ENSSSCT00000005120	100522175	-0.262118	6.30494	0.000907877	0.0368496
ENSSSCG00000007529	SYCP2	synaptonemal complex protein 2 [Source:VGNC Symbol;Acc:VGNC:95529]	17	59877505	59955209	77705	-	protein_coding	ENSSSCT00000008259	100134968	-0.435801	6.82598	0.000899802	0.0368496
ENSSSCG00000044766		NULL	3	104717749	104851278	133530	+	lncRNA	ENSSSCT00000068605	NA	-0.479945	3.64991	0.000905888	0.0368496
ENSSSCG00000021904	SNORA5A	Small nucleolar RNA, H/ACA box 5A [Source:HGNC Symbol;Acc:HGNC:32588]	18	50374218	50374351	134	+	snoRNA	ENSSSCT00000023551	NA	-1.13415	3.36049	0.000905609	0.0368496
ENSSSCG00000038146	SNORD9B	Small nucleolar RNA, C/D box 49B [Source:HGNC Symbol;Acc:HGNC:32721]	12	59134194	59134260	67	-	snoRNA	ENSSSCT00000061545	NA	-1.21751	0.648246	0.000909866	0.0368496
ENSSSCG00000036702	ACTN1	actinin alpha 1 [Source:NCBI gene (formerly Entrezgene);Acc:100513412]	7	92550007	92644842	94836	-	protein_coding	ENSSSCT00000027004	100513412	0.442499	4.0323	0.000927825	0.0374613
ENSSSCG00000012377	KIF4A	kinesin family member 4A [Source:HGNC Symbol;Acc:HGNC:13339]	X	56296984	56448230	151247	+	protein_coding	ENSSSCT00000048623	100152604	0.34518	6.54999	0.00093502	0.037636
ENSSSCG00000018868	SNORD87	Small nucleolar RNA, C/D box 87 [Source:HGNC Symbol;Acc:HGNC:32746]	4	67847352	67847440	89	+	snoRNA	ENSSSCT00000020463	NA	-1.1111	0.972835	0.000942682	0.0378284
ENSSSCG00000038973	PPP1R12A	protein phosphatase 1 regulatory subunit 12A [Source:VGNC Symbol;Acc:VGNC:91719]	5	101490277	101639442	149166	+	protein_coding	ENSSSCT00000072902	397190	-0.275787	9.18153	0.000949866	0.0378849
ENSSSCG00000005073	ARID4A	AT-rich interaction domain 4A [Source:VGNC Symbol;Acc:VGNC:85509]	1	187385332	187452540	67209	+	protein_coding	ENSSSCT00000005590	100153197	-0.576819	9.5406	0.000948667	0.0378849
ENSSSCG00000046892	ATP5MG	ATP synthase membrane subunit g [Source:NCBI gene (formerly Entrezgene);Acc:396956]	9	45661106	45720783	59678	+	protein_coding	ENSSSCT00000016461	396956	-0.393203	6.23733	0.000954096	0.0379383
ENSSSCG00000037970	SOX8	SRY-box transcription factor 8 [Source:VGNC Symbol;Acc:VGNC:93359]	3	40710043	40830737	120695	-	protein_coding	ENSSSCT00000048575	110259952	0.954527	1.8499	0.000974359	0.0385106
ENSSSCG00000009859	TESC	tescalcin [Source:HGNC Symbol;Acc:HGNC:26065]	14	35381918	35452207	70290	+	protein_coding	ENSSSCT00000010807	100155189	0.267572	6.18069	0.000973873	0.0385106
ENSSSCG00000036885	ZNF654	zinc finger protein 654 [Source:VGNC Symbol;Acc:VGNC:95285]	13	167807261	167895703	88443	-	protein_coding	ENSSSCT00000087529	110256452	-0.36065	6.11437	0.000981135	0.038662
ENSSSCG00000016911	MTREX	Mtr4 exosome RNA helicase [Source:VGNC Symbol;Acc:VGNC:90470]	16	34478272	34606096	127825	+	protein_coding	ENSSSCT00000018417	100518521	-0.256005	8.82394	0.000987526	0.0387573
ENSSSCG00000037445		NULL	8	3797348	3815577	18230	+	protein_coding	ENSSSCT00000046389	100622145	-0.291654	6.37154	0.000989459	0.0387573
ENSSSCG00000015944	TLK1	tousled like kinase 1 [Source:VGNC Symbol;Acc:VGNC:95543]	15	77170086	77329402	159317	-	protein_coding	ENSSSCT00000017361	100157412	-0.283407	6.22749	0.00100038	0.0389121
ENSSSCG00000022283	CEP135	centrosomal protein 135 [Source:VGNC Symbol;Acc:VGNC:86561]	8	55251005	55323365	72361	+	protein_coding	ENSSSCT00000052897	100627819	-0.670789	6.09523	0.00099988	0.0389121
ENSSSCG00000047440		NULL	8	135122595	135130415	7821	-	lncRNA	ENSSSCT00000089869	NA	-1.47805	0.419558	0.00100231	0.0389121
ENSSSCG00000005711	NUP214	nucleoporin 214 [Source:VGNC Symbol;Acc:VGNC:90979]	1	271103833	271210290	106458	+	protein_coding	ENSSSCT00000037832	100155564	0.21007	11.5111	0.00100529	0.0389128
ENSSSCG00000039249		NULL	13	132459969	132540269	80301	-	protein_coding	ENSSSCT00000074283	100156975	-0.28885	8.6238	0.00102092	0.039286
ENSSSCG00000040178	E2F3	E2F transcription factor 3 [Source:VGNC Symbol;Acc:VGNC:87514]	7	15793995	15870205	76211	+	protein_coding	ENSSSCT00000043429	100154407	-0.554593	3.81373	0.00102079	0.039286
ENSSSCG00000035120	ALKBH5	alkB homolog 5, RNA demethylase [Source:VGNC Symbol;Acc:VGNC:85260]	12	60507662	60529534	21873	-	protein_coding	ENSSSCT00000048383	100622998	0.280663	6.93436	0.00103586	0.0396072
ENSSSCG00000015924	SPC25	SPC25 component of NDC80 kinetochore complex [Source:VGNC Symbol;Acc:VGNC:96028]	15	75336510	75371280	34771	-	protein_coding	ENSSSCT00000040380	100517976	-0.385964	6.22275	0.00103805	0.0396072
ENSSSCG00000027516	CIR1	corepressor interacting with RBPJ, CIR1 [Source:VGNC Symbol;Acc:VGNC:96921]	15	80338318	80375708	37391	-	protein_coding	ENSSSCT00000022567	100511415	-0.461586	5.10194	0.00103844	0.0396072
ENSSSCG00000008138	GCC2	GRIP and coiled-coil domain containing 2 [Source:VGNC Symbol;Acc:VGNC:88380]	3	47718340	47759000	40661	-	protein_coding	ENSSSCT00000086926	100512405	-0.58253	4.85139	0.00104134	0.0396072
ENSSSCG00000004245	FAM184A	family with sequence similarity 184 member A [Source:VGNC Symbol;Acc:VGNC:87937]	1	43003764	43113636	109873	+	protein_coding	ENSSSCT00000058756	100626155	-0.370467	5.39955	0.00105212	0.0399013
ENSSSCG00000046439	GNG10	G protein subunit gamma 10 [Source:HGNC Symbol;Acc:HGNC:4402]	1	252453107	252460317	7211	+	protein_coding	ENSSSCT00000069089	100515992	-0.28778	6.90447	0.00107976	0.040632
ENSSSCG00000004272	LMBRD1	LMBR1 domain containing 1 [Source:VGNC Symbol;Acc:VGNC:89754]	1	49868604	49977965	109362	-	protein_coding	ENSSSCT00000004721	100153685	-0.430162	5.0492	0.00108067	0.040632
ENSSSCG00000021287	GCFC2	GC-rich sequence DNA-binding factor 2 [Source:VGNC Symbol;Acc:VGNC:88382]	3	67547834	67612439	64606	+	protein_coding	ENSSSCT00000031635	100625157	-0.571227	4.536	0.00107462	0.040632
ENSSSCG00000017693	AATF	apoptosis antagonizing transcription factor [Source:VGNC Symbol;Acc:VGNC:84945]	12	38461797	38585132	123336	+	protein_coding	ENSSSCT00000019257	100513881	0.234542	6.61979	0.00108707	0.0407557
ENSSSCG00000022661	FCHO2	FCH and mu domain containing endocytic adaptor 2 [Source:VGNC Symbol;Acc:VGNC:88066]	2	82101283	82248825	147543	+	protein_coding	ENSSSCT00000061003	100514094	-0.252495	7.24049	0.00109284	0.0408553
ENSSSCG00000034185	SNORA73	Small nucleolar RNA SNORA73 family [Source:RFAM;Acc:RF00045]	6	85535474	85535677	204	+	snoRNA	ENSSSCT00000027120	NA	0.83751	1.52847	0.00110231	0.0409759
ENSSSCG00000018501	SNORA72	Small nucleolar RNA SNORA72 [Source:RFAM;Acc:RF00139]	4	38720020	38720151	132	+	snoRNA	ENSSSCT00000020096	NA	-1.17894	2.32474	0.00110109	0.0409759
ENSSSCG00000026333		gametocyte specific factor 1 [Source:VGNC Symbol;Acc:VGNC:88746]	5	19642562	19661473	18912	-	protein_coding	ENSSSCT00000031179	100521495	-0.306402	6.32433	0.00110842	0.0410868
ENSSSCG00000019634	SNORA49	Small nucleolar RNA, H/ACA box 49 [Source:HGNC Symbol;Acc:HGNC:32642]	14	23322355	23322484	130	-	snoRNA	ENSSSCT00000021229	NA	-0.894407	1.76536	0.00112114	0.041441
ENSSSCG00000013638	ILF3	interleukin enhancer binding factor 3 [Source:VGNC Symbol;Acc:VGNC:89120]	2	69413870	69443216	29347	+	protein_coding	ENSSSCT00000034746	100515360	0.334807	5.58677	0.00115513	0.0425774
ENSSSCG00000010108		NULL	14	50773964	50809988	36025	+	protein_coding	ENSSSCT00000011069	100737324	0.289199	6.28376	0.00116068	0.0426624
ENSSSCG00000005227	PUM3	pumilio RNA binding family member 3 [Source:VGNC Symbol;Acc:VGNC:92003]	1	218994185	219038522	44338	+	protein_coding	ENSSSCT00000005761	100152831	-0.291504	7.56144	0.00118329	0.043131
ENSSSCG00000032709	ARL4A	ADP ribosylation factor like GTPase 4A [Source:VGNC Symbol;Acc:VGNC:85522]	9	82225272	82231936	6665	+	protein_coding	ENSSSCT00000072139	595121	-0.336995	7.25187	0.00118094	0.043131
ENSSSCG00000019629	SNORA5C	Small nucleolar RNA, H/ACA box 5C [Source:HGNC Symbol;Acc:HGNC:32590]	18	50373717	50373851	135	+	snoRNA	ENSSSCT00000021224	NA	-1.17796	1.18692	0.00117846	0.043131
ENSSSCG00000050113		NULL	1	28338396	28345109	6714	-	lncRNA	ENSSSCT00000086106	NA	-1.57012	0.517111	0.00118901	0.0432194
ENSSSCG00000017804	ABR	ABR activator of RhoGEF and GTPase [Source:VGNC Symbol;Acc:VGNC:84989]	12	46709880	46895815	185936	+	protein_coding	ENSSSCT00000061110	100522463	0.306778	6.31816	0.00119616	0.0433593
ENSSSCG00000010604	SH3PXD2A	SH3 and PX domains 2A [Source:VGNC Symbol;Acc:VGNC:92829]	14	114519904	114777238	257335	-	protein_coding	ENSSSCT00000047287	100153803	0.23	8.80792	0.0012076	0.0435335
ENSSSCG00000024417	ERC2	ELKS/RAB6-interacting/CAST family member 2 [Source:VGNC Symbol;Acc:VGNC:87762]	13	37388517	38367512	978996	-	protein_coding	ENSSSCT00000040948	100627254	-0.251452	6.98488	0.00120546	0.0435335
ENSSSCG00000013119	STX3	syntaxin 3 [Source:VGNC Symbol;Acc:VGNC:93591]	2	11694859	11740744	45886	-	protein_coding	ENSSSCT00000053592	100520886	0.206066	7.92885	0.00121129	0.0435467
ENSSSCG00000020931	MSH6	mutS homolog 6 [Source:VGNC Symbol;Acc:VGNC:90420]	3	92785664	92814128	28465	-	protein_coding	ENSSSCT00000028816	100624450	0.491661	5.57466	0.00122984	0.0436635
ENSSSCG00000014339	CTNNA1	catenin alpha 1 [Source:VGNC Symbol;Acc:VGNC:87063]	2	140682371	140871334	188964	+	protein_coding	ENSSSCT00000015666	100523778	0.356475	6.66745	0.00122491	0.0436635
ENSSSCG00000002034	ACIN1	apoptotic chromatin condensation inducer 1 [Source:VGNC Symbol;Acc:VGNC:85011]	7	75951203	75989231	38029	+	protein_coding	ENSSSCT00000054308	100156353	0.326154	5.7199	0.00123979	0.0436635
ENSSSCG00000006176	ELOC	elongin C [Source:VGNC Symbol;Acc:VGNC:98791]	4	61971426	61987728	16303	+	protein_coding	ENSSSCT00000066938	100153381	-0.369952	5.17303	0.00124116	0.0436635
ENSSSCG00000005403	SMC2	structural maintenance of chromosomes 2 [Source:VGNC Symbol;Acc:VGNC:93238]	1	245410146	245484780	74635	+	protein_coding	ENSSSCT00000005946	100517138	-0.408798	8.41076	0.0012221	0.0436635
ENSSSCG00000020439	RNaseP_nuc	Nuclear RNase P [Source:RFAM;Acc:RF00009]	7	78551527	78551853	327	+	ribozyme	ENSSSCT00000022034	NA	-0.467372	7.43501	0.00123427	0.0436635
ENSSSCG00000048399		NULL	17	13614366	13623115	8750	-	lncRNA	ENSSSCT00000073714	NA	-1.50706	0.241586	0.00123668	0.0436635
ENSSSCG00000019738	SNORA79	Small nucleolar RNA, H/ACA box 79 [Source:HGNC Symbol;Acc:HGNC:32665]	7	103993272	103993415	144	-	snoRNA	ENSSSCT00000021333	NA	-2.21443	0.173229	0.0012399	0.0436635
ENSSSCG00000015598	PACC1	proton activated chloride channel 1 [Source:VGNC Symbol;Acc:VGNC:91137]	9	130835317	131001480	166164	+	protein_coding	ENSSSCT00000069667	100524887	0.516432	3.83339	0.00125304	0.0439635
ENSSSCG00000005453		thioredoxin [Source:NCBI gene (formerly Entrezgene);Acc:397581]	1	251263175	251277988	14814	-	protein_coding	ENSSSCT00000089868	397581	-0.441688	5.38484	0.00126878	0.044397
ENSSSCG00000017817	PRPF8	pre-mRNA processing factor 8 [Source:VGNC Symbol;Acc:VGNC:91846]	12	47861043	47895193	34151	-	protein_coding	ENSSSCT00000019391	100526074	0.58603	6.2798	0.00129914	0.0453386
ENSSSCG00000010648	CCDC186	coiled-coil domain containing 186 [Source:VGNC Symbol;Acc:VGNC:86280]	14	124460351	124521096	60746	-	protein_coding	ENSSSCT00000011647	100152319	-0.67845	9.57859	0.00130931	0.0455725
ENSSSCG00000038730	ITPRID2	ITPR interacting domain containing 2 [Source:VGNC Symbol;Acc:VGNC:95518]	15	87326371	87456021	129651	+	protein_coding	ENSSSCT00000046527	102166177	0.21847	8.08464	0.00132432	0.0459728
ENSSSCG00000008121		NULL	3	45845172	45857406	12235	+	protein_coding	ENSSSCT00000032292	100524431	0.663142	3.05651	0.00134373	0.0465237
ENSSSCG00000020915	P4HA2	prolyl 4-hydroxylase subunit alpha 2 [Source:VGNC Symbol;Acc:VGNC:91133]	2	134502210	134595430	93221	-	protein_coding	ENSSSCT00000043347	100623801	0.581129	2.99405	0.00136903	0.0471983
ENSSSCG00000038304		RNA binding motif protein 4B [Source:NCBI gene (formerly Entrezgene);Acc:100144418]	2	5745464	5782472	37009	+	protein_coding	ENSSSCT00000053522	100144418	0.223674	6.75845	0.00137041	0.0471983
ENSSSCG00000007815	GTF3C1	ral transcription factor IIIC subunit 1 [Source:VGNC Symbol;Acc:VGNC:88738]	3	19368406	19476235	107830	+	protein_coding	ENSSSCT00000008564	100519247	0.321145	7.64641	0.00138481	0.0475694
ENSSSCG00000035007	RPL17-C18orf32	ribosomal protein L17 [Source:NCBI gene (formerly Entrezgene);Acc:100625001]	1	99043219	99048410	5192	-	protein_coding	ENSSSCT00000049638	100625001	-0.367199	5.63113	0.00139498	0.0477934
ENSSSCG00000002041	SLC7A7	solute carrier family 7 member 7 [Source:VGNC Symbol;Acc:VGNC:93175]	7	76144113	76236873	92761	+	protein_coding	ENSSSCT00000043958	100037972	0.29611	6.2798	0.00142375	0.0486521
ENSSSCG00000013392	COPB1	COPI coat complex subunit beta 1 [Source:VGNC Symbol;Acc:VGNC:99622]	2	44761013	44799101	38089	+	protein_coding	ENSSSCT00000014629	100337660	0.278293	6.37973	0.00146446	0.048819
ENSSSCG00000004658	FBN1	fibrillin 1 [Source:VGNC Symbol;Acc:VGNC:103090]	1	123102009	123359649	257641	+	protein_coding	ENSSSCT00000005143	414836	0.248399	7.05285	0.00145498	0.048819
ENSSSCG00000000078	TNRC6B	trinucleotide repeat containing adaptor 6B [Source:VGNC Symbol;Acc:VGNC:94293]	5	8060979	8311418	250440	-	protein_coding	ENSSSCT00000065531	102159442	0.216526	7.98314	0.00144178	0.048819
ENSSSCG00000000366	DNAJC14	DnaJ heat shock protein family (Hsp40) member C14 [Source:NCBI gene (formerly Entrezgene);Acc:100151876]	5	21206584	21273218	66635	-	protein_coding	ENSSSCT00000000389	100151876	0.214881	6.8519	0.00144955	0.048819
ENSSSCG00000012474	DIAPH2	diaphanous related formin 2 [Source:VGNC Symbol;Acc:VGNC:87300]	X	78602390	79520428	918039	+	protein_coding	ENSSSCT00000081017	100155257	-0.265093	6.79335	0.0014669	0.048819
ENSSSCG00000023323		NULL	2	9084279	9092141	7863	+	protein_coding	ENSSSCT00000029891	100621377	-0.356016	6.79847	0.00145671	0.048819
ENSSSCG00000031612	ZNF570	zinc finger protein 570 [Source:VGNC Symbol;Acc:VGNC:95267]	6	46442857	46470075	27219	+	protein_coding	ENSSSCT00000051747	100739461	-0.393487	6.43195	0.00146956	0.048819
ENSSSCG00000012571	COL4A6	collagen type IV alpha 6 chain [Source:HGNC Symbol;Acc:HGNC:2208]	X	88634925	88957402	322478	-	protein_coding	ENSSSCT00000013746	100620724	-0.427108	4.89233	0.00146787	0.048819
ENSSSCG00000033443	DEPDC1	DEP domain containing 1 [Source:VGNC Symbol;Acc:VGNC:87258]	6	144157587	144185968	28382	+	protein_coding	ENSSSCT00000047257	110261209	-0.453324	6.61463	0.00146617	0.048819
ENSSSCG00000016069	CCDC150	coiled-coil domain containing 150 [Source:VGNC Symbol;Acc:VGNC:96142]	15	100539395	100634780	95386	+	protein_coding	ENSSSCT00000017495	100154260	-0.477241	6.36189	0.00144296	0.048819
ENSSSCG00000034645	C3orf38	chromosome 13 C3orf38 homolog [Source:VGNC Symbol;Acc:VGNC:85934]	13	167789609	167803735	14127	-	protein_coding	ENSSSCT00000039968	110256453	-0.50427	6.75835	0.00144358	0.048819
ENSSSCG00000037920	TRIM28	tripartite motif containing 28 [Source:VGNC Symbol;Acc:VGNC:94403]	6	63094648	63101532	6885	+	protein_coding	ENSSSCT00000045350	110261332	0.462951	5.3864	0.00148773	0.0491739
ENSSSCG00000013024		NULL	2	7520074	7554335	34262	+	protein_coding	ENSSSCT00000014237	NA	-1.04056	1.01341	0.00148463	0.0491739
ENSSSCG00000026894	NFE2L3	nuclear factor, erythroid 2 like 3 [Source:VGNC Symbol;Acc:VGNC:90714]	18	46217499	46250256	32758	-	protein_coding	ENSSSCT00000027225	100622324	-0.582501	5.4662	0.00150395	0.0495851
ENSSSCG00000024970	ETV3	ETS variant transcription factor 3 [Source:VGNC Symbol;Acc:VGNC:87812]	4	92964941	93012252	47312	+	protein_coding	ENSSSCT00000031985	100738127	0.389239	5.20818	0.00151349	0.0497746
ENSSSCG00000013772	ASF1B	anti-silencing function 1B histone chaperone [Source:VGNC Symbol;Acc:VGNC:85574]	2	65062766	65072681	9916	+	protein_coding	ENSSSCT00000045769	100192434	0.290099	6.22253	0.00152086	0.0498917
ENSSSCG00000004912	SEC11C	SEC11 homolog C, signal peptidase complex subunit [Source:VGNC Symbol;Acc:VGNC:92667]	1	161754863	161769526	14664	-	protein_coding	ENSSSCT00000005420	100524124	-0.403881	4.50166	0.00152576	0.0499277
ENSSSCG00000033373	COMMD8	COMM domain containing 8 [Source:VGNC Symbol;Acc:VGNC:86890]	8	37333572	37380253	46682	-	protein_coding	ENSSSCT00000040940	100518136	-0.323907	9.27022	0.00152972	0.0499327
a, Ensembl (https://m.ensembl.org/index.html, accessed on 12 February 2023) gene ID.
b, Gene symbol.
c, Chromosome or scaffold number where gene is located.
d, Start and end position of gene in the Sus scrofa v11 reference sequence
e, Length of the gene
f, Ensembl transcript ID.
g, Log2 fold change relative to BCB+ oocytes.
h, Average expression levels, shown in TMM-normalised log2 count per million (CPM) sequence reads.
i, Raw p-value of DEG analysis by EdgeR glmFit.
j, Significant difference in expression between BCB+ and BCB− oocyte by FDR test (p < 0.05).

## Sheet: Table S3
Table S3. Enriched GO biological process and Reactome terms associated with a subset of DEGs between BCB+ and BCB− oocyte RNAseq data, analysed by GSEA.
Term ID	Description	Associated Genes	Enrichment Score	FDR q-value	fwer q-value	gene set size	Normalized Enrichment Score	p-value
GO:0042773	ATP SYNTHESIS COUPLED ELECTRON TRANSPORT	MT-ND6, MT-ND4L, COX7B, MT-ND4, MT-ND5, NDUFA12, MT-CO1, COX4I1, NDUFA10, COX6A1, MT-ND2, COX7C, MT-ND3, MT-ND1, UQCRFS1, COX8A, NDUFC2, SDHC, SDHA, SDHB, COX6B1, NDUFS7, NDUFS6, NDUFS5, NDUFS4, UQCRC1, NDUFS3, NDUFS2, NDUFS1, MT-CO2, UQCRC2, MT-CO3, NDUFB9, NDUFB6, NDUFB10, NDUFB4, NDUFB3, NDUFB2, NDUFB1, COX7A2, UQCR10, COX5B, COX5A, UQCRH, NDUFV3, CYC1, NDUFV2, NDUFA9, NDUFA8, NDUFA6, NDUFA5, …	-0.6022	0.0075	0.044	71	-2.1751	0
GO:0006119	OXIDATIVE PHOSPHORYLATION	MT-ND6, MT-ND4L, COX7B, NDUFA13, MT-ND4, MT-ND5, NDUFA12, MT-CO1, COX4I1, NDUFA10, COX6A1, MT-ND2, COX7C, MT-ND3, MT-ND1, UQCRFS1, COX8A, NDUFC2, SDHC, SDHA, SDHB, COX6B1, NDUFS7, NDUFS6, NDUFS5, NDUFS4, UQCRC1, NDUFS3, NDUFS2, NDUFS1, MT-CO2, UQCRC2, MT-CO3, NDUFB9, NDUFB6, NDUFB10, NDUFB11, NDUFB4, NDUFB3, NDUFB2, NDUFB1, COX7A2, UQCR10, COX5B, COX5A, UQCRH, NDUFV3, CYC1, NDUFV2, NDUFA9, NDUFA8…	-0.5781	0.0061	0.045	91	-2.1676	0
GO:0042775	MITOCHONDRIAL ATP SYNTHESIS COUPLED ELECTRON TRANSPORT	MT-ND6, MT-ND4L, COX7B, MT-ND4, MT-ND5, NDUFA12, MT-CO1, COX4I1, NDUFA10, COX6A1, MT-ND2, COX7C, MT-ND3, MT-ND1, UQCRFS1, COX8A, NDUFC2, SDHC, SDHA, SDHB, COX6B1, NDUFS7, NDUFS6, NDUFS5, NDUFS4, UQCRC1, NDUFS3, NDUFS2, NDUFS1, MT-CO2, UQCRC2, MT-CO3, NDUFB9, NDUFB6, NDUFB10, NDUFB4, NDUFB3, NDUFB2, NDUFB1, COX7A2, UQCR10, COX5B, COX5A, UQCRH, NDUFV3, CYC1, NDUFV2, NDUFA9, NDUFA8, NDUFA6, NDUFA5, …	-0.6022	0.0091	0.087	71	-2.1354	0
GO:0019646	AEROBIC ELECTRON TRANSPORT CHAIN	MT-ND6, MT-ND4L, COX7B, MT-ND4, MT-ND5, MT-CO1, COX4I1, NDUFA10, COX6A1, MT-ND2, COX7C, MT-ND3, MT-ND1, UQCRFS1, COX8A, NDUFC2, SDHC, SDHA, SDHB, COX6B1, NDUFS7, NDUFS6, NDUFS5, NDUFS4, UQCRC1, NDUFS3, NDUFS2, NDUFS1, MT-CO2, UQCRC2, MT-CO3, NDUFB9, NDUFB6, NDUFB10, NDUFB4, NDUFB3, NDUFB2, NDUFB1, COX7A2, UQCR10, COX5B, COX5A, UQCRH, NDUFV3, CYC1, NDUFV2, NDUFA9, NDUFA8, NDUFA6, NDUFA5, NDUFA4, N…	-0.6116	0.0087	0.096	65	-2.1295	0
GO:0015986	PROTON MOTIVE FORCE-DRIVEN ATP SYNTHESIS	MT-ND6, MT-ND4L, NDUFA13, MT-ND4, MT-ND5, NDUFA12, NDUFA10, MT-ND2, MT-ND3, MT-ND1, NDUFC2, SDHC, ATP5MC3, SDHA, SDHB, ATP6V1A, VPS9D1, NDUFS7, NDUFS6, ATP6V0C, NDUFS5, NDUFS4, NDUFS3, NDUFS2, NDUFS1, NDUFB9, NDUFB6, NDUFB10, NDUFB11, NDUFB4, NDUFB3, NDUFB2, NDUFB1, NDUFV3, NDUFV2, NDUFA9, NDUFA8, NDUFA6, NDUFA5, NDUFA3, NDUFA2, NDUFA1, NDUFAB1, MT-ATP6, ATP5F1A, ATP5F1B, ATP5PF, ATP5PD, ATP5PB, …	-0.6063	0.0129	0.202	59	-2.0867	0
GO:0042776	PROTON MOTIVE FORCE-DRIVEN MITOCHONDRIAL ATP SYNTHESIS	MT-ND6, MT-ND4L, NDUFA13, MT-ND4, MT-ND5, NDUFA12, NDUFA10, MT-ND2, MT-ND3, MT-ND1, NDUFC2, SDHC, SDHA, SDHB, NDUFS7, NDUFS6, NDUFS5, NDUFS4, NDUFS3, NDUFS2, NDUFS1, NDUFB9, NDUFB6, NDUFB10, NDUFB11, NDUFB4, NDUFB3, NDUFB2, NDUFB1, NDUFV3, NDUFV2, NDUFA9, NDUFA8, NDUFA6, NDUFA5, NDUFA3, NDUFA2, NDUFA1, NDUFAB1, MT-ATP6, ATP5F1A, ATP5F1B, ATP5PF, ATP5PD, ATP5PB, ATP5F1C, ATP5F1D, ATP5F1E, MT-ATP8,…	-0.6052	0.0175	0.332	52	-2.0497	0
GO:0009145	PURINE NUCLEOSIDE TRIPHOSPHATE BIOSYNTHETIC PROCESS	MT-ND6, MT-ND4L, NDUFA13, MT-ND4, MT-ND5, NDUFA12, NDUFA10, MT-ND2, MT-ND3, MT-ND1, NDUFC2, SDHC, ATP5MC3, SDHA, SDHB, ATP6V1A, VPS9D1, NDUFS7, ATP6V0C, NDUFS6, NDUFS5, NDUFS4, NDUFS3, NDUFS2, NDUFS1, AK9, SLC25A13, NDUFB9, IMPDH1, NDUFB6, NUDT2, NME6, NDUFB10, NME7, NDUFB11, NDUFB4, NME5, NDUFB3, NME2, PRKAG2, NDUFB2, LDHC, NDUFB1, TGFB1, ADK, NDUFV3, NDUFV2, NDUFA9, NDUFA8, NDUFA6, NDUFA5, NDUF…	-0.5709	0.0165	0.334	73	-2.049	0
GO:0022904	RESPIRATORY ELECTRON TRANSPORT CHAIN	MT-ND6, MT-ND4L, COX7B, MT-ND4, MT-ND5, NDUFA12, MT-CO1, COX4I1, NDUFA10, COX6A1, MT-ND2, COX7C, MT-ND3, MT-ND1, UQCRFS1, IMMP2L, COX8A, NDUFC2, SDHC, SDHA, SDHB, COX6B1, NDUFS7, NDUFS6, NDUFS5, NDUFS4, UQCRC1, NDUFS3, NDUFS2, NDUFS1, MT-CO2, UQCRC2, MT-CO3, SLC25A13, NDUFB9, NDUFB6, NDUFB10, NDUFB4, NDUFB3, NDUFB2, NDUFB1, COX7A2, ETFA, UQCR10, COX5B, SCO2, COX5A, GPD1, GBA, UQCRH, SLC25A12, NDU…	-0.5466	0.0211	0.459	87	-2.0232	0
GO:0006754	ATP BIOSYNTHETIC PROCESS	MT-ND6, MT-ND4L, NDUFA13, MT-ND4, MT-ND5, NDUFA12, NDUFA10, MT-ND2, MT-ND3, MT-ND1, NDUFC2, SDHC, ATP5MC3, SDHA, SDHB, ATP6V1A, VPS9D1, NDUFS7, NDUFS6, ATP6V0C, NDUFS5, NDUFS4, NDUFS3, NDUFS2, NDUFS1, AK9, SLC25A13, NDUFB9, NDUFB6, NUDT2, NDUFB10, NDUFB11, NDUFB4, NDUFB3, PRKAG2, NDUFB2, LDHC, NDUFB1, TGFB1, NDUFV3, NDUFV2, NDUFA9, NDUFA8, NDUFA6, NDUFA5, NDUFA3, NDUFA2, NDUFA1, NDUFAB1, UQCC3, D…	-0.5664	0.0232	0.514	67	-2.0148	0
GO:0009206	PURINE RIBONUCLEOSIDE TRIPHOSPHATE BIOSYNTHETIC PROCESS	MT-ND6, MT-ND4L, NDUFA13, MT-ND4, MT-ND5, NDUFA12, NDUFA10, MT-ND2, MT-ND3, MT-ND1, NDUFC2, SDHC, ATP5MC3, SDHA, SDHB, ATP6V1A, VPS9D1, NDUFS7, NDUFS6, ATP6V0C, NDUFS5, NDUFS4, NDUFS3, NDUFS2, NDUFS1, AK9, SLC25A13, NDUFB9, IMPDH1, NDUFB6, NUDT2, NDUFB10, NME6, NDUFB11, NME7, NDUFB4, NME5, NDUFB3, NME2, PRKAG2, NDUFB2, LDHC, NDUFB1, TGFB1, NDUFV3, NDUFV2, NDUFA9, NDUFA8, NDUFA6, NDUFA5, NDUFA3, N…	-0.5595	0.0241	0.563	72	-2.0081	0
GO:0006123	MITOCHONDRIAL ELECTRON TRANSPORT, CYTOCHROME C TO OXYGEN	MT-CO3, COX7B, MT-CO1, COX4I1, COX7A2, COX6A1, COX5B, COX7C, COX5A, COX8A, AFG1L, COX6B1, NDUFA4, COX7A2L, COX15, MT-CO2	-0.7666	0.0291	0.693	16	-1.9812	0
GO:0007608	SENSORY PERCEPTION OF SMELL	SLC24A4, PDE4A, OR10J5, NAV2, B3GNT2, CFAP69, B2M, OR1J4, OR10AD1, OR4N2, OR5P2, OR1N2, OR4S1, OR10G2, OR10G3, TTC8, OR4X2, GFY, OR6C75, OR10A4, MKKS, OR6C65, OR8A1, OR52M1, OR6C1, OR4C13, OR52K2, OR51G1, OR52I1, UBR3, OR8S1, ADCY3	-0.6467	0.0282	0.694	32	-1.9809	0.0019
GO:0006120	MITOCHONDRIAL ELECTRON TRANSPORT, NADH TO UBIQUINONE	MT-ND6, MT-ND4L, MT-ND4, MT-ND5, NDUFAF1, NDUFA10, MT-ND2, DNAJC15, MT-ND3, MT-ND1, DLD, COQ9, NDUFC2, NDUFS7, NDUFS6, NDUFS5, NDUFS4, NDUFS3, NDUFS2, NDUFS1, NDUFB9, NDUFB6, NDUFB10, NDUFB4, NDUFB3, NDUFB2, NDUFB1, NDUFV3, NDUFV2, NDUFA9, NDUFA8, NDUFA6, NDUFA5, NDUFA4, NDUFA3, NDUFA2, NDUFA1, NDUFAB1	-0.6172	0.0279	0.7	38	-1.9793	0
GO:0009142	NUCLEOSIDE TRIPHOSPHATE BIOSYNTHETIC PROCESS	TBPL1, MT-ND6, MT-ND4L, NDUFA13, MT-ND4, MT-ND5, NDUFA12, NDUFA10, MT-ND2, MT-ND3, MT-ND1, NDUFC2, SDHC, ATP5MC3, SDHA, SDHB, ATP6V1A, VPS9D1, NDUFS7, ATP6V0C, NDUFS6, NDUFS5, NDUFS4, NDUFS3, NDUFS2, NDUFS1, AK9, SLC25A13, NDUFB9, IMPDH1, NDUFB6, NUDT2, NME6, NDUFB10, NME7, NDUFB11, NDUFB4, NME5, NDUFB3, NME2, PRKAG2, NDUFB2, LDHC, NDUFB1, TGFB1, ADK, NDUFV3, NDUFV2, NDUFA9, NDUFA8, NDUFA6, NDUFA…	-0.5297	0.0366	0.817	81	-1.9533	0
381753	OLFACTORY SIGNALING PATHWAY	RTP1, LDB1, GNAL, LHX2, EBF1, REEP1, GNB1, OR10J5, OR1J4, OR10AD1, OR4N2, OR5P2, OR1N2, OR4S1, OR10G2, OR10G3, OR4X2, OR6C75, OR10A4, OR6C65, OR8A1, OR52M1, OR6C1, OR4C13, OR52K2, OR51G1, OR52I1, OR8S1, ADCY3	-0.6289	0.0425	0.883	29	-1.9375	0
163200	RESPIRATORY ELECTRON TRANSPORT, ATP SYNTHESIS BY CHEMIOSMOTIC COUPLING, AND HEAT PRODUCTION BY UNCOUPLING PROTEINS.	MT-ND6, COX7B, NDUFA13, MT-ND4, MT-ND5, NDUFA12, PM20D1, MT-CO1, LRPPRC, COX4I1, TACO1, NDUFA10, COX6A1, COX19, COX16, MT-ND2, COX18, COX7C, TMEM126B, MT-ND3, SLC25A27, MT-ND1, SLC25A14, UQCRFS1, NDUFAF6, COX8A, NDUFC2, NDUFAF7, NDUFAF4, SDHC, NDUFAF5, SDHA, NDUFAF2, SDHB, COX6B1, NDUFAF3, COQ10B, NDUFS7, COA1, NDUFS6, ACAD9, NDUFS5, NUBPL, NDUFS4, UQCRC1, SCO1, NDUFS3, TMEM186, NDUFS2, TIMMDC1, …	-0.5064	0.0493	0.916	102	-1.9242	0
GO:0009201	RIBONUCLEOSIDE TRIPHOSPHATE BIOSYNTHETIC PROCESS	MT-ND6, MT-ND4L, NDUFA13, MT-ND4, MT-ND5, NDUFA12, NDUFA10, MT-ND2, MT-ND3, MT-ND1, NDUFC2, SDHC, ATP5MC3, SDHA, SDHB, ATP6V1A, VPS9D1, NDUFS7, ATP6V0C, NDUFS6, NDUFS5, NDUFS4, NDUFS3, NDUFS2, NDUFS1, AK9, SLC25A13, NDUFB9, IMPDH1, NDUFB6, NUDT2, NME6, NDUFB10, NME7, NDUFB11, NDUFB4, NME5, NDUFB3, NME2, PRKAG2, NDUFB2, LDHC, NDUFB1, TGFB1, NDUFV3, NDUFV2, NDUFA9, NDUFA8, NDUFA6, NDUFA5, NDUFA3, N…	-0.521	0.0492	0.923	77	-1.922	0
R-HSA-6799198.1	COMPLEX I BIOGENESIS	MT-ND6, NDUFA13, MT-ND4, MT-ND5, NDUFA12, NDUFA10, MT-ND2, MT-ND3, TMEM126B, MT-ND1, NDUFAF6, NDUFC2, NDUFAF7, NDUFAF4, NDUFAF5, NDUFAF2, NDUFAF3, NDUFS7, COA1, NDUFS6, ACAD9, NDUFS5, NUBPL, NDUFS4, NDUFS3, TMEM186, NDUFS2, TIMMDC1, NDUFS1, ECSIT, NDUFB9, NDUFB6, NDUFB10, NDUFB11, NDUFB4, NDUFB3, NDUFB2, NDUFB1, NDUFV3, NDUFV2, NDUFA9, NDUFA8, NDUFA6, NDUFA5, NDUFA3, NDUFA2, NDUFA1, NDUFAB1, NDUF…	-0.5543	0.0573	0.959	49	-1.902	0
9752946	EXPRESSION AND TRANSLOCATION OF OLFACTORY RECEPTORS	RTP1, LDB1, LHX2, EBF1, REEP1, OR10J5, OR1J4, OR10AD1, OR4N2, OR5P2, OR1N2, OR4S1, OR10G2, OR10G3, OR4X2, OR6C75, OR10A4, OR6C65, OR8A1, OR52M1, OR6C1, OR4C13, OR52K2, OR51G1, OR52I1, OR8S1	-0.6478	0.0577	0.963	26	-1.8996	0.0039
GO:0050911	DETECTION OF CHEMICAL STIMULUS INVOLVED IN SENSORY PERCEPTION OF SMELL	OR5P2, OR1N2, OR4S1, OR10G2, OR10G3, OR4X2, OR6C75, OR10A4, OR6C65, OR8A1, OR52M1, OR6C1, OR4C13, OR52K2, OR51G1, OR52I1, OR8S1, SLC24A4, OR10J5, OR1J4, OR10AD1, OR4N2	-0.669	0.0568	0.964	22	-1.897	0.0076
GO:0009060	AEROBIC RESPIRATION	MT-ND6, MT-ND4L, COX7B, NDUFA13, MT-ND4, MT-ND5, NDUFA12, MT-CO1, COX4I1, NDUFA10, COX6A1, MT-ND2, COX7C, MT-ND3, MT-ND1, UQCRFS1, SLC25A14, COX8A, NDUFC2, SDHC, SDHA, SDHB, COX6B1, NDUFS7, NDUFS6, NDUFS5, NDUFS4, UQCRC1, NDUFS3, NDUFS2, NDUFS1, MT-CO2, UQCRC2, MT-CO3, NDUFB9, NDUFB6, NDUFB10, NDUFB11, NDUFB4, NDUFB3, NDUFB2, NDUFB1, COX7A2, UQCR10, COX5B, COX5A, UQCRH, NDUFV3, CYC1, NDUFV2, NDUF…	-0.4698	0.0939	0.997	127	-1.8451	0
GO:0022900	ELECTRON TRANSPORT CHAIN	MT-ND6, MT-ND4L, COX7B, MT-ND4, MT-ND5, NDUFA12, MT-CO1, COX4I1, NDUFA10, COX6A1, MT-ND2, COX7C, MT-ND3, MT-ND1, UQCRFS1, COX8A, NDUFC2, SDHC, SDHA, SDHB, COX6B1, NDUFS7, NDUFS6, NDUFS5, NDUFS4, UQCRC1, NDUFS3, NDUFS2, NDUFS1, MT-CO2, UQCRC2, MT-CO3, NDUFB9, NDUFB6, NDUFB10, NDUFB4, NDUFB3, NDUFB2, NDUFB1, COX7A2, UQCR10, COX5B, COX5A, UQCRH, NDUFV3, CYC1, NDUFV2, NDUFA9, NDUFA8, NDUFA6, NDUFA5, …	-0.4565	0.1247	0.999	122	-1.8177	0
R-HSA-611105.3	RESPIRATORY ELECTRON TRANSPORT	MT-ND6, COX7B, NDUFA13, MT-ND4, MT-ND5, NDUFA12, MT-CO1, LRPPRC, COX4I1, TACO1, NDUFA10, COX6A1, COX19, COX16, MT-ND2, COX18, COX7C, TMEM126B, MT-ND3, MT-ND1, UQCRFS1, NDUFAF6, COX8A, NDUFC2, NDUFAF7, NDUFAF4, SDHC, NDUFAF5, SDHA, NDUFAF2, SDHB, COX6B1, NDUFAF3, COQ10B, NDUFS7, COA1, NDUFS6, ACAD9, NDUFS5, NUBPL, NDUFS4, UQCRC1, SCO1, NDUFS3, TMEM186, NDUFS2, TIMMDC1, NDUFS1, ECSIT, MT-CO2, TRAP1…	-0.4909	0.1254	0.999	85	-1.8152	0.0018
GO:0032981	MITOCHONDRIAL RESPIRATORY CHAIN COMPLEX I ASSEMBLY	MT-ND6, NDUFA13, MT-ND4, MT-ND5, NDUFA12, NDUFA10, MT-ND2, TMEM126B, MT-ND1, NDUFAF6, NDUFAF7, NDUFC2, NDUFAF4, NDUFAF5, NDUFAF2, NDUFAF3, NDUFS7, COA1, ACAD9, NDUFS5, NUBPL, NDUFS4, NDUFS3, TMEM186, NDUFS2, NDUFS1, ECSIT, NDUFB9, NDUFB6, NDUFB10, NDUFB11, NDUFB4, NDUFB3, NDUFB2, NDUFB1, TMEM126A, NDUFA9, NDUFA8, NDUFA6, NDUFA5, NDUFA3, NDUFA2, NDUFA1, NDUFAB1, FOXRED1, NDUFAF1, BCS1L, DMAC2, TAF…	-0.5212	0.1446	1	51	-1.7907	0
GO:0051383	KINETOCHORE ORGANIZATION	NDC80, CENPW, SMC2, DLGAP5, CDT1, CENPE, CENPF, CENPH, CENPK, CENPN, CENPS, POGZ, MIS12, KNTC1, NUF2, CENPA, CENPC, CENPT, SMC4	-0.6536	0.1438	1	19	-1.7896	0.01
975956	NONSENSE MEDIATED DECAY (NMD) INDEPENDENT OF THE EXON JUNCTION COMPLEX (EJC)	RPS25, RPL24, RPL27, RPL28, RPS20, RPS21, RPS24, RPS23, RPL12, RPS3, RPL13, RPL18, RPL27A, RPS27L, RPS9, RPS7, RPS8, RPS5, RPS6, RPS3A, RPL7A, RPL10A, RPLP2, RPL10L, ETF1, EIF4G1, GSPT1, NCBP1, NCBP2, UPF1, PABPC1, UBA52, RPLP0, RPLP1, RPSA, RPS27A, RPS15, RPS16, RPS29, RPS18, RPL22L1, RPS11, RPS13, RPS12, RPL26L1, RPL4, RPL30, RPL3, RPL32, RPL34, RPL8, RPL6, RPL7, RPL35, RPL38, RPL37, RPL39, RPL…	-0.5023	0.1663	1	58	-1.7686	0
GO:0010257	NADH DEHYDROGENASE COMPLEX ASSEMBLY	MT-ND6, NDUFA13, MT-ND4, MT-ND5, NDUFA12, NDUFA10, MT-ND2, TMEM126B, MT-ND1, NDUFAF6, NDUFAF7, NDUFC2, NDUFAF4, NDUFAF5, NDUFAF2, NDUFAF3, NDUFS7, COA1, ACAD9, NDUFS5, NUBPL, NDUFS4, NDUFS3, TMEM186, NDUFS2, NDUFS1, ECSIT, NDUFB9, NDUFB6, NDUFB10, NDUFB11, NDUFB4, NDUFB3, NDUFB2, NDUFB1, TMEM126A, NDUFA9, NDUFA8, NDUFA6, NDUFA5, NDUFA3, NDUFA2, NDUFA1, NDUFAB1, FOXRED1, NDUFAF1, BCS1L, DMAC2, TAF…	-0.5212	0.1766	1	51	-1.7609	0
GO:0051220	CYTOPLASMIC SEQUESTERING OF PROTEIN	FLNA, LATS1, NFKBIE, SRI, NFKBIB, TMSB4X, SUFU, DBN1, DZIP1, PKD1, GOPC, NFKBIA, GET4, CCDC22, PSMD10, KEAP1, YWHAB, FAF1, G3BP2	-0.6244	0.1778	1	19	-1.7585	0.004
GO:0006164	PURINE NUCLEOTIDE BIOSYNTHETIC PROCESS	MT-ND6, MT-ND4L, NDUFA13, MT-ND4, MT-ND5, NDUFA12, NDUFA10, MT-ND2, MT-ND3, MT-ND1, NDUFC2, SDHC, SDHA, SDHB, NDUFS7, NDUFS6, NDUFS5, NDUFS4, NDUFS3, NDUFS2, NDUFS1, NDUFB9, NDUFB6, NDUFB10, NDUFB11, NDUFB4, NDUFB3, NDUFB2, NDUFB1, NDUFV3, NDUFV2, NDUFA9, NDUFA8, NDUFA6, NDUFA5, NDUFA3, NDUFA2, NDUFA1, NDUFAB1, ELOVL4, UQCC3, PDHB, PDHX, DGUOK, DLD, MT-ATP6, ATP5F1A, ATP5F1B, ATP5PF, ATP5PD, ATP5…	-0.4308	0.1879	1	146	-1.7483	0
GO:0001974	BLOOD VESSEL REMODELING	BAK1, RBPJ, BMPR2, ATG5, NOS3, MEF2C, EPAS1, FLNA, FGF10, ATP7A, EXT1, SEMA3C, ACVR2B, JAG1, ACVRL1, FOXC2, LIF, CHD7, NOL3, MDM2	-0.6372	0.1907	1	20	-1.7438	0.0063
R-HSA-72613.3	EUKARYOTIC TRANSLATION INITIATION	RPS25, RPL24, RPL27, RPL28, RPS20, RPS21, RPS24, RPS23, RPL12, RPS3, RPL13, RPL18, RPL27A, RPS27L, RPS9, RPS7, RPS8, RPS5, RPS6, RPS3A, RPL7A, RPL10A, RPLP2, RPL10L, EIF4G1, PABPC1, EIF4EBP1, EIF4E, EIF4B, EIF4A1, EIF4H, EIF2S2, EIF2S1, UBA52, EIF3M, RPLP0, EIF3K, RPLP1, RPSA, EIF3L, EIF3J, RPS27A, EIF3G, RPS15, EIF3H, RPS16, RPS29, EIF3E, EIF3F, RPS18, RPL22L1, EIF3C, RPS11, EIF3D, RPS13, EIF3A,…	-0.4712	0.2009	1	79	-1.7324	0
72737	CAP-DEPENDENT TRANSLATION INITIATION	RPS25, RPL24, RPL27, RPL28, RPS20, RPS21, RPS24, RPS23, RPL12, RPS3, RPL13, RPL18, RPL27A, RPS27L, RPS9, RPS7, RPS8, RPS5, RPS6, RPS3A, RPL7A, RPL10A, RPLP2, RPL10L, EIF4G1, PABPC1, EIF4EBP1, EIF4E, EIF4B, EIF4A1, EIF4H, EIF2S2, EIF2S1, UBA52, EIF3M, RPLP0, EIF3K, RPLP1, RPSA, EIF3L, EIF3J, RPS27A, EIF3G, RPS15, EIF3H, RPS16, RPS29, EIF3E, EIF3F, RPS18, RPL22L1, EIF3C, RPS11, EIF3D, RPS13, EIF3A,…	-0.4712	0.2008	1	79	-1.7309	0.0019
GO:0009152	PURINE RIBONUCLEOTIDE BIOSYNTHETIC PROCESS	MT-ND6, MT-ND4L, NDUFA13, MT-ND4, MT-ND5, NDUFA12, NDUFA10, MT-ND2, MT-ND3, MT-ND1, NDUFC2, SDHC, SDHA, SDHB, NDUFS7, NDUFS6, NDUFS5, NDUFS4, NDUFS3, NDUFS2, NDUFS1, NDUFB9, NDUFB6, NDUFB10, NDUFB11, NDUFB4, NDUFB3, NDUFB2, NDUFB1, NDUFV3, NDUFV2, NDUFA9, NDUFA8, NDUFA6, NDUFA5, NDUFA3, NDUFA2, NDUFA1, NDUFAB1, ELOVL4, UQCC3, PDHB, PDHX, DGUOK, DLD, MT-ATP6, ATP5F1A, ATP5F1B, ATP5PF, ATP5PD, ATP5…	-0.4281	0.2056	1	142	-1.7254	0
R-HSA-1428517.1	THE CITRIC ACID (TCA) CYCLE AND RESPIRATORY ELECTRON TRANSPORT	PPARD, PDP1, MT-ND6, PDP2, GSTZ1, COX7B, BSG, NDUFA13, MT-ND4, L2HGDH, MT-ND5, D2HGDH, NDUFA12, FAHD1, PM20D1, MT-CO1, LRPPRC, COX4I1, TACO1, NDUFA10, COX6A1, COX19, COX16, MT-ND2, COX18, COX7C, TMEM126B, MT-ND3, SLC25A27, MT-ND1, SLC25A14, UQCRFS1, NDUFAF6, COX8A, NDUFC2, NDUFAF7, NDUFAF4, SDHC, NDUFAF5, SDHA, NDUFAF2, SDHB, COX6B1, NDUFAF3, COQ10B, NDUFS7, COA1, NDUFS6, ACAD9, NDUFS5, NUBPL, ND…	-0.4237	0.2169	1	143	-1.718	0.0018
GO:1901998	TOXIN TRANSPORT	ANTXR1, HSPA5, TCP1, CCT2, CCT3, DNM1, COPZ1, TRIP4, DNAJA1, ANTXR2, RAB29, ADAM10, CCT6B, GGA1, CD274, CCT8, CCT7, SLC7A8, SLC29A4, SCFD1, CCT5, CCT4, COPB2, ATP6V0A1, RAB40B, RAB43, CRTC2, MTMR12, RAB28, BNIP3, NRP1, MEP1B, LRP6	-0.5464	0.2181	1	33	-1.7163	0.0058
GO:0050907	DETECTION OF CHEMICAL STIMULUS INVOLVED IN SENSORY PERCEPTION	GNAT2, RTP1, SLC24A4, OR10J5, OR1J4, OR10AD1, OR4N2, OR5P2, OR1N2, OR4S1, OR10G2, OR10G3, OR4X2, PLCB2, OR6C75, OR10A4, OR6C65, OR8A1, OR52M1, OR6C1, OR4C13, OR52K2, OR51G1, OR52I1, OR8S1, FFAR4, TAS1R3	-0.5785	0.2169	1	27	-1.7155	0.0081
R-HSA-156827.3	L13A-MEDIATED TRANSLATIONAL SILENCING OF CERULOPLASMIN EXPRESSION	RPS25, RPL24, RPL27, RPL28, RPS20, RPS21, RPS24, RPS23, RPL12, RPS3, RPL13, RPL18, RPL27A, RPS27L, RPS9, RPS7, RPS8, RPS5, RPS6, RPS3A, RPL7A, RPL10A, RPLP2, RPL10L, EIF4G1, PABPC1, EIF4E, EIF4B, EIF4A1, EIF4H, EIF2S2, EIF2S1, UBA52, EIF3M, RPLP0, EIF3K, RPLP1, RPSA, EIF3L, EIF3J, RPS27A, EIF3G, RPS15, EIF3H, RPS16, RPS29, EIF3E, EIF3F, RPS18, RPL22L1, EIF3C, RPS11, EIF3D, RPS13, EIF3A, RPS12, EI…	-0.4784	0.2141	1	71	-1.7141	0.0039
GO:0045022	EARLY ENDOSOME TO LATE ENDOSOME TRANSPORT	FLNA, WDR81, EEA1, AKTIP, HOOK3, LMTK2, PIK3R4, EMP2, PTPN23, PIK3C3, KIF16B, FHIP1B, SNF8, RAB7A, STX8, ANKRD27, SNX16, BECN1, RAB5A, WDR91, ATG14	-0.6127	0.2214	1	21	-1.7091	0.0266
GO:0098927	VESICLE-MEDIATED TRANSPORT BETWEEN ENDOSOMAL COMPARTMENTS	MYO1D, FLNA, WDR81, EEA1, AKTIP, HOOK3, LMTK2, PIK3R4, EMP2, PTPN23, PIK3C3, KIF16B, FHIP1B, SNF8, RAB7A, STX8, ANKRD27, SNX16, BECN1, RAB5A, WDR91, ATG14	-0.6061	0.2217	1	22	-1.7077	0.014
R-HSA-8949613.2	CRISTAE FORMATION	DNAJC11, IMMT, ATP5MC3, MT-ATP6, ATP5F1A, ATP5F1B, ATP5PF, ATP5PD, ATP5PB, ATP5F1C, ATP5F1D, ATP5F1E, MT-ATP8, ATP5MF, ATP5ME, ATP5MC1, TMEM11, MICOS13, MICOS10, CHCHD3, CHCHD6, APOO, SAMM50, HSPA9, MTX1, MTX2	-0.5796	0.2374	1	26	-1.696	0.0058
GO:0072522	PURINE-CONTAINING COMPOUND BIOSYNTHETIC PROCESS	MT-ND6, MT-ND4L, NDUFA13, MT-ND4, MT-ND5, NDUFA12, NDUFA10, MT-ND2, MT-ND3, MT-ND1, NDUFC2, SDHC, SDHA, SDHB, NDUFS7, NDUFS6, NDUFS5, NDUFS4, NDUFS3, NDUFS2, NDUFS1, NDUFB9, NDUFB6, NDUFB10, NDUFB11, NDUFB4, NDUFB3, NDUFB2, NDUFB1, NDUFV3, NDUFV2, NDUFA9, NDUFA8, NDUFA6, NDUFA5, NDUFA3, NDUFA2, NDUFA1, NDUFAB1, ELOVL4, UQCC3, PDHB, PDHX, DGUOK, DLD, MT-ATP6, ATP5F1A, ATP5F1B, ATP5PF, ATP5PD, ATP5…	-0.414	0.239	1	154	-1.6939	0
GO:0031532	ACTIN CYTOSKELETON REORGANIZATION	WHAMM, GRB2, THSD7A, PARVA, MCU, PTPN1, CXADR, FARP2, ATP2C1, BCAR1, HMCN1, DMTN, PTK7, SIPA1L1, TNIK, SYDE1, SHC1, EPS8, RICTOR, MYH9, CDC42BPB, TRPV4, DTNBP1, ARAP1, EZR, THSD7B, GAB1, MKLN1, S1PR1, MICALL2, RALA, S1PR2, CDC42BPG, CAPN10, NRP1, FLNA, KIT, FGF10, PLEC, PLEK2, ANTXR1, CDC42BPA, CTTN, MINK1, RAP2A, PIP5K1A, PHACTR1, RHOA, NEDD9, GSN, FER, AUTS2	-0.4944	0.246	1	52	-1.6892	0.0019

## Sheet: Table S4
Table S4. Enriched GO biological process terms associated with a subset of DEGs between BCB+ and BCB− oocyte RNAseq data, analysed by ClueGO.
GO ID	GO Term	GO Groups	Associated Genes	% Associated Genes	Term P value	Group P value
GO:0034501	protein localization to kinetochore	1	CENPQ, RCC2, SPDL1, ZWILCH	19.0476	0.000288613	1.39346e-07
GO:0051984	positive regulation of chromosome segregation	1	RCC2, SMC2, SMC4	11.5385	0.00762641	1.39346e-07
GO:1905820	positive regulation of chromosome separation	1	ESPL1, SMC2, SMC4	10.7143	0.00939058	1.39346e-07
GO:2001252	positive regulation of chromosome organization	1	ANTXR1, DNMT1, NBN, SMC2, SMC4, SSBP1, TASOR, TRIM28, UCHL5	8.03571	6.84998e-05	1.39346e-07
GO:0090307	mitotic spindle assembly	1	CEP192, FLNA, KIF4A, MAP9, SPICE1, TASOR	7.5	0.00161665	1.39346e-07
GO:2001251	negative regulation of chromosome organization	1	ESPL1, FBXO5, KLHL22, NBN, SPC25, SPDL1, ZWILCH	6.66667	0.00134292	1.39346e-07
GO:0051983	regulation of chromosome segregation	1	ESPL1, FBXO5, KLHL22, RCC2, SMC2, SMC4, SPC25, SPDL1, ZWILCH	6.47482	0.000353759	1.39346e-07
GO:1902850	microtubule cytoskeleton organization involved in mitosis	1	CENPH, CEP192, CKAP5, ESPL1, FLNA, KIF4A, MAP9, SPC25, SPDL1, SPICE1, TASOR	6.43275	8.45399e-05	1.39346e-07
GO:0007052	mitotic spindle organization	1	CENPH, CEP192, CKAP5, FLNA, KIF4A, MAP9, SPC25, SPICE1, TASOR	6.42857	0.000372962	1.39346e-07
GO:0030071	regulation of mitotic metaphase/anaphase transition	1	ESPL1, FBXO5, KLHL22, SPC25, SPDL1, ZWILCH	6.18557	0.00426355	1.39346e-07
GO:0007091	metaphase/anaphase transition of mitotic cell cycle	1	ESPL1, FBXO5, KLHL22, SPC25, SPDL1, ZWILCH	6	0.00494738	1.39346e-07
GO:0033044	regulation of chromosome organization	1	ANTXR1, DNMT1, ESPL1, FBXO5, KLHL22, NBN, SENP6, SMC2, SMC4, SPC25, SPDL1, SSBP1, TASOR, TRIM28, UCHL5, ZWILCH	5.94796	5.83481e-06	1.39346e-07
GO:0051306	mitotic sister chromatid separation	1	ESPL1, FBXO5, KLHL22, SPC25, SPDL1, ZWILCH	5.66038	0.00655186	1.39346e-07
GO:0051304	chromosome separation	1	ESPL1, FBXO5, KLHL22, SMC2, SMC4, SPC25, SPDL1, ZWILCH	5.59441	0.00191704	1.39346e-07
GO:0007051	spindle organization	1	CENPH, CEP192, CKAP5, ESPL1, FBXO5, FLNA, KIF4A, MAP9, SENP6, SPC25, SPICE1, TASOR	5.33333	0.000239708	1.39346e-07
GO:0051225	spindle assembly	1	CEP192, FBXO5, FLNA, KIF4A, MAP9, SENP6, SPICE1, TASOR	5.16129	0.00316054	1.39346e-07
GO:0070192	chromosome organization involved in meiotic cell cycle	1	ANKRD31, SMC2, SMC4, SYCP2	4.93827	0.0386691	1.39346e-07
GO:0061982	meiosis I cell cycle process	1	ANKRD31, ESPL1, FBXO5, MSH6, SYCP2, SYCP3, WEE2	4.79452	0.00833568	1.39346e-07
GO:0006275	regulation of DNA replication	1	ANTXR1, ATAD5, CCDC88A, FBXO5, NBN, SSBP1, UCHL5	4.79452	0.00833568	1.39346e-07
GO:0007093	mitotic cell cycle checkpoint signaling	1	INTS3, KLHL22, NBN, RFWD3, SPC25, SPDL1, ZWILCH	4.60526	0.0102754	1.39346e-07
GO:0045132	meiotic chromosome segregation	1	ANKRD31, ESPL1, SMC2, SMC4, SYCP2	4.54545	0.0297598	1.39346e-07
GO:0051783	regulation of nuclear division	1	ESPL1, FBXO5, KLHL22, SPC25, SPDL1, WEE2, ZWILCH	4.54545	0.0109896	1.39346e-07
GO:1903046	meiotic cell cycle process	1	ANKRD31, ESPL1, FBXO5, MSH6, SMC2, SMC4, SPDYA, SYCP2, SYCP3, WEE2	4.42478	0.00312997	1.39346e-07
GO:1901989	positive regulation of cell cycle phase transition	1	ATAD5, ESPL1, FBXO5, RCC2, RDX	4.34783	0.0350736	1.39346e-07
GO:0010638	positive regulation of organelle organization	1	ANTXR1, CCDC88A, CEP135, CKAP5, DDHD2, DNMT1, ESPL1, FAM162A, FYCO1, MFF, MNS1, NBN, NCK1, PAN2, SEPTIN7, SH3GLB1, SMC2, SMC4, SSBP1, TASOR, TRIM28, UCHL5, WASL	4.32331	1.23021e-05	1.39346e-07
GO:0140014	mitotic nuclear division	1	CEP192, CTDP1, ESPL1, FBXO5, FLNA, KIF4A, KLHL22, MAP9, SMC2, SMC4, SPC25, SPDL1, SPICE1, TASOR, ZWILCH	4.31034	0.000422942	1.39346e-07
GO:1902749	regulation of cell cycle G2/M phase transition	1	ATAD5, FBXO5, INTS3, NBN, RCC2	4.31034	0.0362022	1.39346e-07
GO:1901991	negative regulation of mitotic cell cycle phase transition	1	FBXO5, INTS3, KLHL22, NBN, RFWD3, SPC25, SPDL1, ZWILCH	4.2328	0.0101612	1.39346e-07
GO:0000070	mitotic sister chromatid segregation	1	ESPL1, FBXO5, KIF4A, KLHL22, SMC2, SMC4, SPC25, SPDL1, ZWILCH	4.12844	0.00770326	1.39346e-07
GO:0045931	positive regulation of mitotic cell cycle	1	ESPL1, FBXO5, RCC2, RDX, USP22	4.09836	0.0434417	1.39346e-07
GO:0098813	nuclear chromosome segregation	1	ANKRD31, CENPQ, ESPL1, FBXO5, KIF4A, KLHL22, RCC2, SMC2, SMC4, SPC25, SPDL1, SPICE1, SYCP2, ZWILCH	4.09357	0.00107583	1.39346e-07
GO:0051984	positive regulation of chromosome segregation	2	RCC2, SMC2, SMC4	11.5385	0.00762641	0.000349032
GO:1905820	positive regulation of chromosome separation	2	ESPL1, SMC2, SMC4	10.7143	0.00939058	0.000349032
GO:0007143	female meiotic nuclear division	2	FBXO5, SYCP2, WEE2	8.82353	0.0160119	0.000349032
GO:0051983	regulation of chromosome segregation	2	ESPL1, FBXO5, KLHL22, RCC2, SMC2, SMC4, SPC25, SPDL1, ZWILCH	6.47482	0.000353759	0.000349032
GO:0051304	chromosome separation	2	ESPL1, FBXO5, KLHL22, SMC2, SMC4, SPC25, SPDL1, ZWILCH	5.59441	0.00191704	0.000349032
GO:0007140	male meiotic nuclear division	2	SPDYA, SYCP2, SYCP3	5.35714	0.0577984	0.000349032
GO:0070192	chromosome organization involved in meiotic cell cycle	2	ANKRD31, SMC2, SMC4, SYCP2	4.93827	0.0386691	0.000349032
GO:0061982	meiosis I cell cycle process	2	ANKRD31, ESPL1, FBXO5, MSH6, SYCP2, SYCP3, WEE2	4.79452	0.00833568	0.000349032
GO:0045132	meiotic chromosome segregation	2	ANKRD31, ESPL1, SMC2, SMC4, SYCP2	4.54545	0.0297598	0.000349032
GO:0051783	regulation of nuclear division	2	ESPL1, FBXO5, KLHL22, SPC25, SPDL1, WEE2, ZWILCH	4.54545	0.0109896	0.000349032
GO:1903046	meiotic cell cycle process	2	ANKRD31, ESPL1, FBXO5, MSH6, SMC2, SMC4, SPDYA, SYCP2, SYCP3, WEE2	4.42478	0.00312997	0.000349032
GO:0045143	homologous chromosome segregation	2	ANKRD31, ESPL1, SYCP2	4.41176	0.0913899	0.000349032
GO:0051321	meiotic cell cycle	2	ANKRD31, ESPL1, FBXO5, MNS1, MSH6, NBN, SMC2, SMC4, SPDYA, SYCP2, SYCP3, TDRD1, WEE2	4.29043	0.00105477	0.000349032
GO:0000070	mitotic sister chromatid segregation	2	ESPL1, FBXO5, KIF4A, KLHL22, SMC2, SMC4, SPC25, SPDL1, ZWILCH	4.12844	0.00770326	0.000349032
GO:0098813	nuclear chromosome segregation	2	ANKRD31, CENPQ, ESPL1, FBXO5, KIF4A, KLHL22, RCC2, SMC2, SMC4, SPC25, SPDL1, SPICE1, SYCP2, ZWILCH	4.09357	0.00107583	0.000349032
GO:0090309	positive regulation of DNA methylation-dependent heterochromatin assembly	3	DNMT1, TASOR, TRIM28	25	0.000758939	4.54233e-07
GO:0006346	DNA methylation-dependent heterochromatin assembly	3	DNMT1, TASOR, TRIM28	11.5385	0.00762641	4.54233e-07
GO:0039694	viral RNA genome replication	3	ATG5, TASOR, TRIM28	9.09091	0.0147672	4.54233e-07
GO:1902275	regulation of chromatin organization	3	DNMT1, TASOR, TLK1, TRIM28	8.51064	0.00625013	4.54233e-07
GO:2001252	positive regulation of chromosome organization	3	ANTXR1, DNMT1, NBN, SMC2, SMC4, SSBP1, TASOR, TRIM28, UCHL5	8.03571	6.84998e-05	4.54233e-07
GO:0033044	regulation of chromosome organization	3	ANTXR1, DNMT1, ESPL1, FBXO5, KLHL22, NBN, SENP6, SMC2, SMC4, SPC25, SPDL1, SSBP1, TASOR, TRIM28, UCHL5, ZWILCH	5.94796	5.83481e-06	4.54233e-07
GO:0031297	replication fork processing	3	ANTXR1, NBN, RFWD3	5.88235	0.0459352	4.54233e-07
GO:0006306	DNA methylation	3	DNMT1, STPG4, TDRD1, TRIM28	5	0.0372016	4.54233e-07
GO:0090329	regulation of DNA-templated DNA replication	3	FBXO5, NBN, SSBP1	5	0.068223	4.54233e-07
GO:0006275	regulation of DNA replication	3	ANTXR1, ATAD5, CCDC88A, FBXO5, NBN, SSBP1, UCHL5	4.79452	0.00833568	4.54233e-07
GO:0019079	viral genome replication	3	ATG5, DEK, ILF3, PABPC1, TASOR, TRIM28	4.65116	0.016253	4.54233e-07
GO:0045069	regulation of viral genome replication	3	ILF3, PABPC1, TASOR, TRIM28	4.54545	0.0498579	4.54233e-07
GO:0010638	positive regulation of organelle organization	3	ANTXR1, CCDC88A, CEP135, CKAP5, DDHD2, DNMT1, ESPL1, FAM162A, FYCO1, MFF, MNS1, NBN, NCK1, PAN2, SEPTIN7, SH3GLB1, SMC2, SMC4, SSBP1, TASOR, TRIM28, UCHL5, WASL	4.32331	1.23021e-05	4.54233e-07
GO:1902749	regulation of cell cycle G2/M phase transition	3	ATAD5, FBXO5, INTS3, NBN, RCC2	4.31034	0.0362022	4.54233e-07
GO:0032206	positive regulation of telomere maintenance	3	ANTXR1, NBN, UCHL5	4.22535	0.100815	4.54233e-07
GO:0031440	regulation of mRNA 3'-end processing	4	LEO1, NCBP1, VIRMA	13.0435	0.00537766	7.9724e-06
GO:0000184	nuclear-transcribed mRNA catabolic process, nonsense-mediated decay	4	NCBP1, PABPC1, UPF2, UPF3B	9.7561	0.00381847	7.9724e-06
GO:0000289	nuclear-transcribed mRNA poly(A) tail shortening	4	PABPC1, PAN2, TNRC6B	8.10811	0.02009	7.9724e-06
GO:0050685	positive regulation of mRNA processing	4	LEO1, NCBP1, NUP98	7.89474	0.0215645	7.9724e-06
GO:0006378	mRNA polyadenylation	4	LEO1, NCBP1, PABPC1, VIRMA	7.84314	0.00834036	7.9724e-06
GO:0000380	alternative mRNA splicing, via spliceosome	4	DDX17, FXR1, MBNL3, NCBP1, NSRP1	5.81395	0.0114277	7.9724e-06
GO:0035195	miRNA-mediated gene silencing	4	FXR1, NCBP1, STAT3, TNRC6B	5.7971	0.0232039	7.9724e-06
GO:1903311	regulation of mRNA metabolic process	4	ALKBH5, DDX17, FXR1, IWS1, LEO1, MBNL3, NCBP1, NSRP1, NUP98, PABPC1, PAN2, QKI, SON, SRSF10, TENT5C, TNRC6B, TTC5, VIRMA	5.67823	2.92478e-06	7.9724e-06
GO:0031047	gene silencing by RNA	4	DDX17, FXR1, NCBP1, PABPC1, STAT3, TDRD1, TNRC6B	5.34351	0.00467213	7.9724e-06
GO:1903313	positive regulation of mRNA metabolic process	4	LEO1, NCBP1, NUP98, PABPC1, PAN2, TNRC6B, TTC5	5	0.00668002	7.9724e-06
GO:0000956	nuclear-transcribed mRNA catabolic process	4	NCBP1, PABPC1, PAN2, TNRC6B, UPF2, UPF3B	4.58015	0.0174059	7.9724e-06
GO:0050684	regulation of mRNA processing	5	DDX17, FXR1, IWS1, LEO1, MBNL3, NCBP1, NSRP1, NUP98, QKI, SON, SRSF10, VIRMA	8.16327	3.63473e-06	1.1117e-05
GO:0000381	regulation of alternative mRNA splicing, via spliceosome	5	DDX17, FXR1, MBNL3, NSRP1	6.15385	0.01907	1.1117e-05
GO:0000380	alternative mRNA splicing, via spliceosome	5	DDX17, FXR1, MBNL3, NCBP1, NSRP1	5.81395	0.0114277	1.1117e-05
GO:0035195	miRNA-mediated gene silencing	5	FXR1, NCBP1, STAT3, TNRC6B	5.7971	0.0232039	1.1117e-05
GO:1903311	regulation of mRNA metabolic process	5	ALKBH5, DDX17, FXR1, IWS1, LEO1, MBNL3, NCBP1, NSRP1, NUP98, PABPC1, PAN2, QKI, SON, SRSF10, TENT5C, TNRC6B, TTC5, VIRMA	5.67823	2.92478e-06	1.1117e-05
GO:0031047	gene silencing by RNA	5	DDX17, FXR1, NCBP1, PABPC1, STAT3, TDRD1, TNRC6B	5.34351	0.00467213	1.1117e-05
GO:0043484	regulation of RNA splicing	5	DDX17, FXR1, MBNL3, NCBP1, NSRP1, NUP98, QKI, SON, SRSF10, USP22	5.15464	0.00101603	1.1117e-05
GO:1903313	positive regulation of mRNA metabolic process	5	LEO1, NCBP1, NUP98, PABPC1, PAN2, TNRC6B, TTC5	5	0.00668002	1.1117e-05
GO:0000398	mRNA splicing, via spliceosome	5	DDX17, FXR1, GCFC2, MBNL3, MTREX, NCBP1, NSRP1, NUP98, PABPC1, PRPF40A, PRPF8, QKI, RBM14, SON, SRSF10	4.79233	0.000135767	1.1117e-05
GO:0008380	RNA splicing	5	ACIN1, CIR1, DDX17, FXR1, GCFC2, IWS1, MBNL3, MTREX, NCBP1, NSRP1, NUP98, PABPC1, PRMT1, PRPF40A, PRPF8, QKI, RBM14, SMN2, SON, SRSF10, USP22, VIRMA	4.72103	4.82693e-06	1.1117e-05
GO:0006397	mRNA processing	5	ACIN1, ALKBH5, CIR1, DDX17, FXR1, GCFC2, IWS1, LEO1, MBNL3, MTREX, NCBP1, NSRP1, NUP98, PABPC1, PAN2, PRPF40A, PRPF8, QKI, RBM14, SMN2, SON, SRSF10, VIRMA	4.50098	6.41733e-06	1.1117e-05
GO:0015453	oxidoreduction-driven active transmembrane transporter activity	6	COX7B, ND1, ND2, ND4, ND4L, ND5, ND6, NDUFV3	10.2564	3.03427e-05	0.0479148
GO:0032981	mitochondrial respiratory chain complex I assembly	6	ND1, ND2, ND4, ND5, ND6	8.47458	0.00231013	0.0479148
GO:0019646	aerobic electron transport chain	6	COX7B, ND1, ND2, ND4, ND4L, ND5, ND6, NDUFV3	8.33333	0.000134548	0.0479148
GO:0042775	mitochondrial ATP synthesis coupled electron transport	6	COX7B, ND1, ND2, ND4, ND4L, ND5, ND6, NDUFV3	7.69231	0.00023463	0.0479148
GO:0006119	oxidative phosphorylation	6	ATP6, ATP8, COX7B, ND1, ND2, ND4, ND4L, ND5, ND6, NDUFV3	6.66667	0.000131952	0.0479148
GO:0009055	electron transfer activity	6	COX7B, ND1, ND2, ND4, ND4L, ND5, ND6, NDUFV3, P4HA2	6.61765	0.000300979	0.0479148
GO:0046034	ATP metabolic process	6	ATP5MGL, ATP6, ATP8, ND1, ND2, ND4, ND4L, ND5, ND6, NDUFV3, STAT3	4.78261	0.001066	0.0479148
GO:1902600	proton transmembrane transport	6	ATP5MGL, ATP6, ATP8, COX7B, ND4, ND5, SLC39A8, TESC	4.70588	0.00550832	0.0479148
GO:0009152	purine ribonucleotide biosynthetic process	6	ATP5MGL, ATP6, ATP8, ND1, ND2, ND4, ND4L, ND5, ND6, NDUFV3, PANK3	4.4	0.00206842	0.0479148
GO:0006606	protein import into nucleus	7	E2F3, FLNA, KPNA7, NUP214, NUP88, NUP98, RANBP2, STAT3, STK3, TRIM28, UBR5	6.11111	0.000133498	2.34034e-07
GO:0046824	positive regulation of nucleocytoplasmic transport	7	FLNA, PPM1A, TRIM28, UBR5	5.97015	0.0210747	2.34034e-07
GO:0046822	regulation of nucleocytoplasmic transport	7	FLNA, IWS1, NUP214, PPM1A, PPP1R12A, TRIM28, UBR5	5.9322	0.00261958	2.34034e-07
GO:0006913	nucleocytoplasmic transport	7	ALKBH5, E2F3, FBXO22, FLNA, IWS1, KPNA7, NCBP1, NUP214, NUP88, NUP98, PPM1A, PPP1R12A, RANBP2, SDAD1, STAT3, STK3, TRIM28, UBR5, UPF2, UPF3B	5.71429	7.38412e-07	2.34034e-07
GO:0032388	positive regulation of intracellular transport	7	CEP290, FLNA, FYCO1, MFF, PPM1A, RDX, RNF2, SH3GLB1, SYCP2, TRIM28, UBR5	5.04587	0.000687704	2.34034e-07
GO:1900182	positive regulation of protein localization to nucleus	7	EIF2AK3, FLNA, TRIM28, UBR5	4.3956	0.0551422	2.34034e-07
GO:0032386	regulation of intracellular transport	7	CEP290, FLNA, FYCO1, GCC2, IWS1, MFF, NUP214, PPM1A, PPP1R12A, RDX, RNF2, SH3GLB1, SNX12, SYCP2, TRIM28, UBR5	4.35967	0.000240996	2.34034e-07
GO:0072594	establishment of protein localization to organelle	7	E2F3, FLNA, GCC2, GRPEL1, KPNA7, LONP2, MFF, NUP214, NUP88, NUP98, RANBP2, RNF2, SH3GLB1, SRP19, STAT3, STK3, TOMM70, TRIM28, UBR5, VPS37A	4.26439	5.55984e-05	2.34034e-07
GO:0033157	regulation of intracellular protein transport	7	CEP290, FLNA, FYCO1, GCC2, MFF, PPM1A, RNF2, SH3GLB1, TRIM28, UBR5	4.08163	0.00550942	2.34034e-07
GO:1902751	positive regulation of cell cycle G2/M phase transition	8	ATAD5, FBXO5, RCC2	9.375	0.0135794	0.000246435
GO:1900027	regulation of ruffle assembly	8	EPS8L3, RCC2, RDX	9.09091	0.0147672	0.000246435
GO:0051983	regulation of chromosome segregation	8	ESPL1, FBXO5, KLHL22, RCC2, SMC2, SMC4, SPC25, SPDL1, ZWILCH	6.47482	0.000353759	0.000246435
GO:0097178	ruffle assembly	8	EPS8L3, RCC2, RDX	6.12245	0.0415671	0.000246435
GO:1901989	positive regulation of cell cycle phase transition	8	ATAD5, ESPL1, FBXO5, RCC2, RDX	4.34783	0.0350736	0.000246435
GO:1902749	regulation of cell cycle G2/M phase transition	8	ATAD5, FBXO5, INTS3, NBN, RCC2	4.31034	0.0362022	0.000246435
GO:0045931	positive regulation of mitotic cell cycle	8	ESPL1, FBXO5, RCC2, RDX, USP22	4.09836	0.0434417	0.000246435
GO:0120032	regulation of plasma membrane bounded cell projection assembly	8	ATG5, CCDC88A, CEP135, EPS8L3, FXR1, MNS1, RCC2, RDX, SEPTIN7, WASL	4.03226	0.00598842	0.000246435
GO:0017056	structural constituent of nuclear pore	9	NUP214, NUP88, NUP98, UPF3B	13.7931	0.00103768	1.39814e-08
GO:0006406	mRNA export from nucleus	9	ALKBH5, IWS1, NCBP1, NUP214, NUP88, UPF2	8.69565	0.000744352	1.39814e-08
GO:0006403	RNA localization	9	ALKBH5, ANTXR1, CKAP5, IWS1, NCBP1, NOP10, NUP214, NUP88, NUP98, PEG10, QKI, RANBP2, UPF2, UPF3B	6.22222	1.35366e-05	1.39814e-08
GO:0006606	protein import into nucleus	9	E2F3, FLNA, KPNA7, NUP214, NUP88, NUP98, RANBP2, STAT3, STK3, TRIM28, UBR5	6.11111	0.000133498	1.39814e-08
GO:0046822	regulation of nucleocytoplasmic transport	9	FLNA, IWS1, NUP214, PPM1A, PPP1R12A, TRIM28, UBR5	5.9322	0.00261958	1.39814e-08
GO:0006913	nucleocytoplasmic transport	9	ALKBH5, E2F3, FBXO22, FLNA, IWS1, KPNA7, NCBP1, NUP214, NUP88, NUP98, PPM1A, PPP1R12A, RANBP2, SDAD1, STAT3, STK3, TRIM28, UBR5, UPF2, UPF3B	5.71429	7.38412e-07	1.39814e-08
GO:0051168	nuclear export	9	ALKBH5, IWS1, NCBP1, NUP214, NUP88, PPM1A, RANBP2, SDAD1, UPF2	5.17241	0.00175416	1.39814e-08
GO:0072594	establishment of protein localization to organelle	9	E2F3, FLNA, GCC2, GRPEL1, KPNA7, LONP2, MFF, NUP214, NUP88, NUP98, RANBP2, RNF2, SH3GLB1, SRP19, STAT3, STK3, TOMM70, TRIM28, UBR5, VPS37A	4.26439	5.55984e-05	1.39814e-08
GO:1902751	positive regulation of cell cycle G2/M phase transition	10	ATAD5, FBXO5, RCC2	9.375	0.0135794	0.00118961
GO:0045190	isotype switching	10	ATAD5, MSH6, NBN	5.26316	0.0603285	0.00118961
GO:0090329	regulation of DNA-templated DNA replication	10	FBXO5, NBN, SSBP1	5	0.068223	0.00118961
GO:0002562	somatic diversification of immune receptors via germline recombination within a single locus	10	ATAD5, DCAF1, MSH6, NBN	4.93827	0.0386691	0.00118961
GO:0006275	regulation of DNA replication	10	ANTXR1, ATAD5, CCDC88A, FBXO5, NBN, SSBP1, UCHL5	4.79452	0.00833568	0.00118961
GO:1901989	positive regulation of cell cycle phase transition	10	ATAD5, ESPL1, FBXO5, RCC2, RDX	4.34783	0.0350736	0.00118961
GO:1902749	regulation of cell cycle G2/M phase transition	10	ATAD5, FBXO5, INTS3, NBN, RCC2	4.31034	0.0362022	0.00118961
GO:1901991	negative regulation of mitotic cell cycle phase transition	10	FBXO5, INTS3, KLHL22, NBN, RFWD3, SPC25, SPDL1, ZWILCH	4.2328	0.0101612	0.00118961
GO:1900027	regulation of ruffle assembly	11	EPS8L3, RCC2, RDX	9.09091	0.0147672	0.000765205
GO:1902117	positive regulation of organelle assembly	11	CCDC88A, CEP135, MNS1, PAN2, SEPTIN7, SH3GLB1	6.45161	0.00346367	0.000765205
GO:0097178	ruffle assembly	11	EPS8L3, RCC2, RDX	6.12245	0.0415671	0.000765205
GO:0120034	positive regulation of plasma membrane bounded cell projection assembly	11	CCDC88A, CEP135, EPS8L3, MNS1, SEPTIN7, WASL	4.87805	0.013113	0.000765205
GO:1902017	regulation of cilium assembly	11	ATG5, CCDC88A, CEP135, MNS1, SEPTIN7	4.85437	0.0232226	0.000765205
GO:1902115	regulation of organelle assembly	11	ATG5, CCDC88A, CEP135, MNS1, MTMR3, PAN2, RBM14, RDX, SENP6, SEPTIN7, SH3GLB1, SPICE1	4.6875	0.000762681	0.000765205
GO:0120032	regulation of plasma membrane bounded cell projection assembly	11	ATG5, CCDC88A, CEP135, EPS8L3, FXR1, MNS1, RCC2, RDX, SEPTIN7, WASL	4.03226	0.00598842	0.000765205
GO:0090307	mitotic spindle assembly	12	CEP192, FLNA, KIF4A, MAP9, SPICE1, TASOR	7.5	0.00161665	3.84025e-05
GO:1902850	microtubule cytoskeleton organization involved in mitosis	12	CENPH, CEP192, CKAP5, ESPL1, FLNA, KIF4A, MAP9, SPC25, SPDL1, SPICE1, TASOR	6.43275	8.45399e-05	3.84025e-05
GO:0007052	mitotic spindle organization	12	CENPH, CEP192, CKAP5, FLNA, KIF4A, MAP9, SPC25, SPICE1, TASOR	6.42857	0.000372962	3.84025e-05
GO:0031023	microtubule organizing center organization	12	CEP135, CEP192, CKAP5, GCC2, MAP9, PPP1R12A, RBM14, RTTN, SPICE1	5.625	0.000977937	3.84025e-05
GO:0007051	spindle organization	12	CENPH, CEP192, CKAP5, ESPL1, FBXO5, FLNA, KIF4A, MAP9, SENP6, SPC25, SPICE1, TASOR	5.33333	0.000239708	3.84025e-05
GO:0051225	spindle assembly	12	CEP192, FBXO5, FLNA, KIF4A, MAP9, SENP6, SPICE1, TASOR	5.16129	0.00316054	3.84025e-05
GO:0140014	mitotic nuclear division	12	CEP192, CTDP1, ESPL1, FBXO5, FLNA, KIF4A, KLHL22, MAP9, SMC2, SMC4, SPC25, SPDL1, SPICE1, TASOR, ZWILCH	4.31034	0.000422942	3.84025e-05
GO:0034110	regulation of homotypic cell-cell adhesion	13	F11R, PRKG1, RDX, SH2B3	10.5263	0.00288741	0.000963518
GO:0061028	establishment of endothelial barrier	13	F11R, PPP1R12A, RAP1A, RDX	7.27273	0.0108425	0.000963518
GO:0034109	homotypic cell-cell adhesion	13	ACTN1, CTNNA3, F11R, FLNA, PRKG1, RDX, SH2B3	6.79612	0.00120041	0.000963518
GO:0010543	regulation of platelet activation	13	F11R, FLNA, PRKG1, SH2B3	6.55738	0.0154269	0.000963518
GO:0061515	myeloid cell development	13	ARID4A, FBN1, FLNA, RNF2, SH2B3	5.49451	0.0143321	0.000963518
GO:0030168	platelet activation	13	ACTN1, F11R, FLNA, PRKG1, SH2B3, VAV2	4.08163	0.0286976	0.000963518
GO:0006119	oxidative phosphorylation	14	ATP6, ATP8, COX7B, ND1, ND2, ND4, ND4L, ND5, ND6, NDUFV3	6.66667	0.000131952	0.0331215
GO:0046034	ATP metabolic process	14	ATP5MGL, ATP6, ATP8, ND1, ND2, ND4, ND4L, ND5, ND6, NDUFV3, STAT3	4.78261	0.001066	0.0331215
GO:1902600	proton transmembrane transport	14	ATP5MGL, ATP6, ATP8, COX7B, ND4, ND5, SLC39A8, TESC	4.70588	0.00550832	0.0331215
GO:0009152	purine ribonucleotide biosynthetic process	14	ATP5MGL, ATP6, ATP8, ND1, ND2, ND4, ND4L, ND5, ND6, NDUFV3, PANK3	4.4	0.00206842	0.0331215
GO:0015078	proton transmembrane transporter activity	14	ATP5MGL, ATP6, ATP8, COX7B, SLC39A8, TESC	4.08163	0.0286976	0.0331215
GO:0034501	protein localization to kinetochore	15	CENPQ, RCC2, SPDL1, ZWILCH	19.0476	0.000288613	0.00247253
GO:0051983	regulation of chromosome segregation	15	ESPL1, FBXO5, KLHL22, RCC2, SMC2, SMC4, SPC25, SPDL1, ZWILCH	6.47482	0.000353759	0.00247253
GO:0034502	protein localization to chromosome	15	ANTXR1, CENPQ, RCC2, SPDL1, TASOR, ZWILCH	4.8	0.0141078	0.00247253
GO:0098813	nuclear chromosome segregation	15	ANKRD31, CENPQ, ESPL1, FBXO5, KIF4A, KLHL22, RCC2, SMC2, SMC4, SPC25, SPDL1, SPICE1, SYCP2, ZWILCH	4.09357	0.00107583	0.00247253
GO:0007143	female meiotic nuclear division	16	FBXO5, SYCP2, WEE2	8.82353	0.0160119	0.00305814
GO:0048599	oocyte development	16	FBXO5, TDRD1, WEE2	4.83871	0.0737333	0.00305814
GO:0061982	meiosis I cell cycle process	16	ANKRD31, ESPL1, FBXO5, MSH6, SYCP2, SYCP3, WEE2	4.79452	0.00833568	0.00305814
GO:1903046	meiotic cell cycle process	16	ANKRD31, ESPL1, FBXO5, MSH6, SMC2, SMC4, SPDYA, SYCP2, SYCP3, WEE2	4.42478	0.00312997	0.00305814
GO:0001732	formation of cytoplasmic translation initiation complex	17	EIF2S2, EIF3J, EIF3M	17.6471	0.00221334	0.0022009
GO:0003743	translation initiation factor activity	17	EIF2S2, EIF3J, EIF3M	5.76923	0.048201	0.0022009
GO:0002181	cytoplasmic translation	17	EIF2S2, EIF3J, EIF3M, NCBP1, NCK1, PABPC1, RPL17-C18orf32, RPL7, RWDD1, ZC3H15	5.71429	0.000457734	0.0022009
GO:0006413	translational initiation	17	EIF2AK3, EIF2S2, EIF3J, EIF3M, NCBP1, NCK1	4.72441	0.0151541	0.0022009
GO:0048821	erythrocyte development	18	ARID4A, RNF2, SH2B3	6.66667	0.0334974	0.00343785
GO:0010543	regulation of platelet activation	18	F11R, FLNA, PRKG1, SH2B3	6.55738	0.0154269	0.00343785
GO:0061515	myeloid cell development	18	ARID4A, FBN1, FLNA, RNF2, SH2B3	5.49451	0.0143321	0.00343785
GO:0030218	erythrocyte differentiation	18	ACIN1, ARID4A, PRMT1, RNF2, SH2B3, STAT3	4.34783	0.0218813	0.00343785
GO:0042273	ribosomal large subunit biogenesis	19	NSA2, RPF1, RPL7, SDAD1	5.40541	0.0290821	6.98963e-06
GO:0022613	ribonucleoprotein complex biogenesis	19	AATF, ANTXR1, DDX17, EIF2S2, EIF3J, EIF3M, GCFC2, GTPBP10, MPHOSPH6, MTERF3, MTREX, NCBP1, NOP10, NSA2, NUP88, PRPF8, RPF1, RPL7, SDAD1, SPPL2A, SRSF10, UTP11	4.61216	6.98963e-06	6.98963e-06
GO:0042254	ribosome biogenesis	19	AATF, DDX17, GTPBP10, MPHOSPH6, MTERF3, MTREX, NOP10, NSA2, NUP88, RPF1, RPL7, SDAD1, SPPL2A, UTP11	4.375	0.000564982	6.98963e-06
GO:0051298	centrosome duplication	20	CEP135, CEP192, CKAP5, RBM14, RTTN, SPICE1	7.5	0.00161665	8.15617e-05
GO:0007052	mitotic spindle organization	20	CENPH, CEP192, CKAP5, FLNA, KIF4A, MAP9, SPC25, SPICE1, TASOR	6.42857	0.000372962	8.15617e-05
GO:0031023	microtubule organizing center organization	20	CEP135, CEP192, CKAP5, GCC2, MAP9, PPP1R12A, RBM14, RTTN, SPICE1	5.625	0.000977937	8.15617e-05
GO:0044743	protein transmembrane import into intracellular organelle	21	GRPEL1, LONP2, TOMM70	8.10811	0.02009	0.05532
GO:0065002	intracellular protein transmembrane transport	21	GRPEL1, LONP2, TOMM70	5.45455	0.05532	0.05532
GO:0051568	histone H3-K4 methylation	22	ARID4A, DNMT1, DPY30, RBBP5	5.12821	0.0343648	0.0232902
GO:0034968	histone lysine methylation	22	ARID4A, DNMT1, DPY30, IWS1, KPNA7, RBBP5	4.28571	0.0232902	0.0232902
GO:0035303	regulation of dephosphorylation	23	DYNLL1, IQGAP1, MTMR3, PPP1R12A, PPP1R2, PPP4R4	4.28571	0.0232902	0.0232902
GO:0035304	regulation of protein dephosphorylation	23	DYNLL1, PPP1R12A, PPP1R2, PPP4R4	4	0.0727246	0.0232902
GO:0000910	cytokinesis	24	BIRC6, CSPP1, ESPL1, GIPC1, KIF20A, KIF4A, MAP9, PRPF40A, SEPTIN7, SH3GLB1, SON	5.61225	0.000280436	0.000280436
GO:0061640	cytoskeleton-dependent cytokinesis	24	ESPL1, KIF20A, KIF4A, MAP9, SEPTIN7, SON	5	0.0117145	0.000280436
GO:1900024	regulation of substrate adhesion-dependent cell spreading	25	ARHGEF7, FLNA, NCOA3, RCC2	6.15385	0.01907	0.01907
GO:0001824	blastocyst development	26	ASF1B, COPS2, KPNA7, NBN, PPP4R4	4	0.0473648	0.0473648
GO:0046785	microtubule polymerization	27	ARHGEF7, CEP192, CKAP5, FBXO5	4.25532	0.060717	0.060717
GO:0001701	in utero embryonic development	28	ASF1B, BIRC6, CIR1, COPS2, EIF2S2, KPNA7, NBN, ND4, NSRP1, PPP4R4, PRMT1, RNF2, SH3PXD2A, SOX8, STK3, TASOR, TENT5C, TRIM28, WDR19	4.37788	6.0317e-05	6.0317e-05
GO:0045022	early endosome to late endosome transport	29	EEA1, FLNA, RDX, SNX12	8.88889	0.00534994	0.00534994
GO:0036120	cellular response to platelet-derived growth factor stimulus	30	IQGAP1, RDX, SYAP1	11.5385	0.00762641	0.00762641
GO:0030518	intracellular steroid hormone receptor signaling pathway	31	DAXX, DDX17, RWDD1, TMF1, UBR5	4.06504	0.0447268	0.0447268
GO:0030032	lamellipodium assembly	32	ARHGEF7, CCDC88A, NCK1, VAV2	5.06329	0.0357669	0.0357669
GO:0017015	regulation of transforming growth factor beta receptor signaling pathway	33	ARID4A, FBN1, GIPC1, HDAC2, PEG10, PPM1A	4.08163	0.0286976	0.0286976
GO:0016925	protein sumoylation	34	PIAS1, RANBP2, SENP6, TRIM28, UHRF2	7.57576	0.00377361	0.00377361
GO:0010822	positive regulation of mitochondrion organization	35	DDHD2, FAM162A, MFF, SSBP1	5.12821	0.0343648	0.0343648
GO:0009798	axis specification	36	MNS1, RNF2, TASOR, TDRD1, WNT3	4.90196	0.0223724	0.0223724
GO:2000756	regulation of peptidyl-lysine acetylation	37	ATG5, DEK, HDAC2, IWS1	4.70588	0.0448665	0.0448665
GO:2000059	negative regulation of ubiquitin-dependent protein catabolic process	38	GIPC1, PDCL3, UCHL5	5.55556	0.052894	0.052894
GO:0001754	eye photoreceptor cell differentiation	39	CEP290, SOX8, STAT3	5.76923	0.048201	0.048201

## Sheet: Table S5
Table S5. Enriched REACTOME terms associated with DEGs between BCB+ and BCB− oocyte RNAseq data, analysed by ClueGO.
REACTOME ID	REACTOME Term	REACTOME Groups	Associated Genes	% Associated Genes	Term P value	Group P value
R-HSA:167242	Abortive elongation of HIV-1 transcript in the absence of Tat	1	CTDP1, NCBP1, POLR2C, POLR2E, POLR2K	21.7391	3.91119e-05	1.43969e-06
R-HSA:8851708	Signaling by FGFR2 IIIa TM	1	NCBP1, POLR2C, POLR2E, POLR2K	21.0526	0.00027851	1.43969e-06
R-HSA:4655427	SUMOylation of DNA methylation proteins	1	CBX2, DNMT1, RNF2	17.6471	0.00293027	1.43969e-06
R-HSA:168325	Viral Messenger RNA Synthesis	1	NUP214, NUP88, NUP98, POLR2C, POLR2E, POLR2K, RANBP2	16.2791	8.10013e-06	1.43969e-06
R-HSA:167238	Pausing and recovery of Tat-mediated HIV elongation	1	CTDP1, ELOC, POLR2C, POLR2E, POLR2K	16.129	0.000176441	1.43969e-06
R-HSA:167243	Tat-mediated HIV elongation arrest and recovery	1	CTDP1, ELOC, POLR2C, POLR2E, POLR2K	16.129	0.000176441	1.43969e-06
R-HSA:3899300	SUMOylation of transcription cofactors	1	CBX2, DAXX, DDX17, PIAS1, RNF2, TRIM28, UHRF2	15.5556	1.10774e-05	1.43969e-06
R-HSA:6803529	FGFR2 alternative splicing	1	NCBP1, POLR2C, POLR2E, POLR2K	15.3846	0.000976882	1.43969e-06
R-HSA:113418	Formation of the Early Elongation Complex	1	CTDP1, NCBP1, POLR2C, POLR2E, POLR2K	15.1515	0.00023962	1.43969e-06
R-HSA:167158	Formation of the HIV-1 Early Elongation Complex	1	CTDP1, NCBP1, POLR2C, POLR2E, POLR2K	15.1515	0.00023962	1.43969e-06
R-HSA:167287	HIV elongation arrest and recovery	1	CTDP1, ELOC, POLR2C, POLR2E, POLR2K	15.1515	0.00023962	1.43969e-06
R-HSA:167290	Pausing and recovery of HIV elongation	1	CTDP1, ELOC, POLR2C, POLR2E, POLR2K	15.1515	0.00023962	1.43969e-06
R-HSA:159227	Transport of the SLBP independent Mature mRNA	1	NCBP1, NUP214, NUP88, NUP98, RANBP2	14.7059	0.000277013	1.43969e-06
R-HSA:159230	Transport of the SLBP Dependant Mature mRNA	1	NCBP1, NUP214, NUP88, NUP98, RANBP2	14.2857	0.000318672	1.43969e-06
R-HSA:167169	HIV Transcription Elongation	1	CTDP1, ELOC, NCBP1, POLR2C, POLR2E, POLR2K	13.9535	9.05623e-05	1.43969e-06
R-HSA:167200	Formation of HIV-1 elongation complex containing HIV-1 Tat	1	CTDP1, ELOC, NCBP1, POLR2C, POLR2E, POLR2K	13.9535	9.05623e-05	1.43969e-06
R-HSA:167246	Tat-mediated elongation of the HIV-1 transcript	1	CTDP1, ELOC, NCBP1, POLR2C, POLR2E, POLR2K	13.9535	9.05623e-05	1.43969e-06
R-HSA:112382	Formation of RNA Pol II elongation complex	1	CTDP1, ELOC, IWS1, LEO1, NCBP1, POLR2C, POLR2E, POLR2K	13.7931	6.51228e-06	1.43969e-06
R-HSA:5601884	PIWI-interacting RNA (piRNA) biogenesis	1	POLR2C, POLR2E, POLR2K, TDRD1	13.7931	0.00149022	1.43969e-06
R-HSA:72086	mRNA Capping	1	NCBP1, POLR2C, POLR2E, POLR2K	13.7931	0.00149022	1.43969e-06
R-HSA:75955	RNA Polymerase II Transcription Elongation	1	CTDP1, ELOC, IWS1, LEO1, NCBP1, POLR2C, POLR2E, POLR2K	13.7931	6.51228e-06	1.43969e-06
R-HSA:167152	Formation of HIV elongation complex in the absence of HIV Tat	1	CTDP1, ELOC, NCBP1, POLR2C, POLR2E, POLR2K	13.3333	0.000117561	1.43969e-06
R-HSA:3232142	SUMOylation of ubiquitinylation proteins	1	NUP214, NUP88, NUP98, PIAS1, RANBP2	13.1579	0.0004724	1.43969e-06
R-HSA:168271	Transport of Ribonucleoproteins into the Host Nucleus	1	NUP214, NUP88, NUP98, RANBP2	12.9032	0.00192157	1.43969e-06
R-HSA:168333	NEP/NS2 Interacts with the Cellular Export Machinery	1	NUP214, NUP88, NUP98, RANBP2	12.9032	0.00192157	1.43969e-06
R-HSA:170822	Regulation of Glucokinase by Glucokinase Regulatory Protein	1	NUP214, NUP88, NUP98, RANBP2	12.9032	0.00192157	1.43969e-06
R-HSA:5619107	Defective TPR may confer susceptibility towards thyroid papillary carcinoma (TPC)	1	NUP214, NUP88, NUP98, RANBP2	12.9032	0.00192157	1.43969e-06
R-HSA:4570464	SUMOylation of RNA binding proteins	1	CBX2, NUP214, NUP88, NUP98, RANBP2, RNF2	12.766	0.000150584	1.43969e-06
R-HSA:168276	NS1 Mediated Effects on Host Pathways	1	KPNA7, NUP214, NUP88, NUP98, RANBP2	12.5	0.000602147	1.43969e-06
R-HSA:203927	MicroRNA (miRNA) biogenesis	1	POLR2C, POLR2E, POLR2K	12.5	0.00797852	1.43969e-06
R-HSA:159231	Transport of Mature mRNA Derived from an Intronless Transcript	1	NCBP1, NUP214, NUP88, NUP98, RANBP2	12.1951	0.000676231	1.43969e-06
R-HSA:168274	Export of Viral Ribonucleoproteins from Nucleus	1	NUP214, NUP88, NUP98, RANBP2	12.1212	0.00243242	1.43969e-06
R-HSA:180746	Nuclear import of Rev protein	1	NUP214, NUP88, NUP98, RANBP2	12.1212	0.00243242	1.43969e-06
R-HSA:180910	Vpr-mediated nuclear import of PICs	1	NUP214, NUP88, NUP98, RANBP2	12.1212	0.00243242	1.43969e-06
R-HSA:1839126	FGFR2 mutant receptor activation	1	NCBP1, POLR2C, POLR2E, POLR2K	12.1212	0.00243242	1.43969e-06
R-HSA:159234	Transport of Mature mRNAs Derived from Intronless Transcripts	1	NCBP1, NUP214, NUP88, NUP98, RANBP2	11.9048	0.00075693	1.43969e-06
R-HSA:165054	Rev-mediated nuclear export of HIV RNA	1	NUP214, NUP88, NUP98, RANBP2	11.7647	0.0027198	1.43969e-06
R-HSA:4085377	SUMOylation of SUMOylation proteins	1	NUP214, NUP88, NUP98, RANBP2	11.7647	0.0027198	1.43969e-06
R-HSA:3301854	Nuclear Pore Complex (NPC) Disassembly	1	NUP214, NUP88, NUP98, RANBP2	11.4286	0.00302963	1.43969e-06
R-HSA:191859	snRNP Assembly	1	NCBP1, NUP214, NUP88, NUP98, RANBP2, SMN2	11.3208	0.000295358	1.43969e-06
R-HSA:194441	Metabolism of non-coding RNA	1	NCBP1, NUP214, NUP88, NUP98, RANBP2, SMN2	11.3208	0.000295358	1.43969e-06
R-HSA:4551638	SUMOylation of chromatin organization proteins	1	CBX2, HDAC2, NUP214, NUP88, NUP98, PIAS1, RANBP2, RNF2	11.2676	2.98178e-05	1.43969e-06
R-HSA:167160	RNA Pol II CTD phosphorylation and interaction with CE during HIV infection	1	POLR2C, POLR2E, POLR2K	11.1111	0.0111002	1.43969e-06
R-HSA:176033	Interactions of Vpr with host cellular proteins	1	NUP214, NUP88, NUP98, RANBP2	11.1111	0.00336272	1.43969e-06
R-HSA:177243	Interactions of Rev with host cellular proteins	1	NUP214, NUP88, NUP98, RANBP2	11.1111	0.00336272	1.43969e-06
R-HSA:76066	RNA Polymerase III Transcription Initiation From Type 2 Promoter	1	GTF3C1, POLR2E, POLR2K	11.1111	0.0111002	1.43969e-06
R-HSA:77075	RNA Pol II CTD phosphorylation and interaction with CE	1	POLR2C, POLR2E, POLR2K	11.1111	0.0111002	1.43969e-06
R-HSA:76061	RNA Polymerase III Transcription Initiation From Type 1 Promoter	1	GTF3C1, POLR2E, POLR2K	10.7143	0.0122759	1.43969e-06
R-HSA:674695	RNA Polymerase II Pre-transcription Events	1	CTDP1, ELOC, IWS1, LEO1, NCBP1, POLR2C, POLR2E, POLR2K	9.87654	7.77589e-05	1.43969e-06
R-HSA:72165	mRNA Splicing - Minor Pathway	1	NCBP1, POLR2C, POLR2E, POLR2K, PRPF8	9.61539	0.00201076	1.43969e-06
R-HSA:5655253	Signaling by FGFR2 in disease	1	NCBP1, POLR2C, POLR2E, POLR2K	9.30233	0.00641244	1.43969e-06
R-HSA:3108214	SUMOylation of DNA damage response and repair proteins	1	CBX2, NUP214, NUP88, NUP98, PIAS1, RANBP2, RNF2	9.09091	0.000367762	1.43969e-06
R-HSA:4615885	SUMOylation of DNA replication proteins	1	NUP214, NUP88, NUP98, RANBP2	8.88889	0.00753702	1.43969e-06
R-HSA:167172	Transcription of the HIV genome	1	CTDP1, ELOC, NCBP1, POLR2C, POLR2E, POLR2K	8.57143	0.00132227	1.43969e-06
R-HSA:76046	RNA Polymerase III Transcription Initiation	1	GTF3C1, POLR2E, POLR2K	8.33333	0.0241901	1.43969e-06
R-HSA:162599	Late Phase of HIV Life Cycle	1	CTDP1, ELOC, NCBP1, NUP214, NUP88, NUP98, POLR2C, POLR2E, POLR2K, RANBP2, VPS37A	8.08823	2.39235e-05	1.43969e-06
R-HSA:6796648	TP53 Regulates Transcription of DNA Repair Genes	1	CTDP1, ELOC, POLR2C, POLR2E, POLR2K	8.06452	0.00435552	1.43969e-06
R-HSA:159236	Transport of Mature mRNA derived from an Intron-Containing Transcript	1	NCBP1, NUP214, NUP88, NUP98, RANBP2, UPF3B	8	0.00189073	1.43969e-06
R-HSA:1226099	Signaling by FGFR in disease	1	NCBP1, POLR2C, POLR2E, POLR2K, STAT3	7.93651	0.0046657	1.43969e-06
R-HSA:2980766	Nuclear Envelope Breakdown	1	NUP214, NUP88, NUP98, RANBP2	7.69231	0.0124712	1.43969e-06
R-HSA:1169410	Antiviral mechanism by IFN-stimulated genes	1	FLNA, KPNA7, NUP214, NUP88, NUP98, RANBP2	7.5	0.0026275	1.43969e-06
R-HSA:6781823	Formation of TC-NER Pre-Incision Complex	1	COPS2, POLR2C, POLR2E, POLR2K	7.40741	0.014185	1.43969e-06
R-HSA:162587	HIV Life Cycle	1	CTDP1, ELOC, NCBP1, NUP214, NUP88, NUP98, POLR2C, POLR2E, POLR2K, RANBP2, VPS37A	7.38255	5.5736e-05	1.43969e-06
R-HSA:74158	RNA Polymerase III Transcription	1	GTF3C1, POLR2E, POLR2K	7.31707	0.0339236	1.43969e-06
R-HSA:749476	RNA Polymerase III Abortive And Retractive Initiation	1	GTF3C1, POLR2E, POLR2K	7.31707	0.0339236	1.43969e-06
R-HSA:3108232	SUMO E3 ligases SUMOylate target proteins	1	CBX2, DAXX, DDX17, DNMT1, HDAC2, NUP214, NUP88, NUP98, PIAS1, RANBP2, RNF2, TRIM28, UHRF2	7.14286	1.66327e-05	1.43969e-06
R-HSA:72202	Transport of Mature Transcript to Cytoplasm	1	NCBP1, NUP214, NUP88, NUP98, RANBP2, UPF3B	7.14286	0.00335742	1.43969e-06
R-HSA:6784531	tRNA processing in the nucleus	1	NUP214, NUP88, NUP98, RANBP2	7.01754	0.0170239	1.43969e-06
R-HSA:1169408	ISG15 antiviral mechanism	1	KPNA7, NUP214, NUP88, NUP98, RANBP2	6.94444	0.0081978	1.43969e-06
R-HSA:2990846	SUMOylation	1	CBX2, DAXX, DDX17, DNMT1, HDAC2, NUP214, NUP88, NUP98, PIAS1, RANBP2, RNF2, TRIM28, UHRF2	6.91489	2.34904e-05	1.43969e-06
R-HSA:6807505	RNA polymerase II transcribes snRNA genes	1	INTS3, NCBP1, POLR2C, POLR2E, POLR2K	6.75676	0.00918074	1.43969e-06
R-HSA:5578749	Transcriptional regulation by small RNAs	1	NUP214, NUP88, NUP98, POLR2C, POLR2E, POLR2K, RANBP2	6.60377	0.00244608	1.43969e-06
R-HSA:211000	Gene Silencing by RNA	1	NUP214, NUP88, NUP98, POLR2C, POLR2E, POLR2K, RANBP2, TDRD1, TNRC6B	6.52174	0.000664424	1.43969e-06
R-HSA:167161	HIV Transcription Initiation	1	POLR2C, POLR2E, POLR2K	6.38298	0.0478845	1.43969e-06
R-HSA:167162	RNA Polymerase II HIV Promoter Escape	1	POLR2C, POLR2E, POLR2K	6.38298	0.0478845	1.43969e-06
R-HSA:73762	RNA Polymerase I Transcription Initiation	1	HDAC2, POLR2E, POLR2K	6.38298	0.0478845	1.43969e-06
R-HSA:73776	RNA Polymerase II Promoter Escape	1	POLR2C, POLR2E, POLR2K	6.38298	0.0478845	1.43969e-06
R-HSA:73779	RNA Polymerase II Transcription Pre-Initiation And Promoter Opening	1	POLR2C, POLR2E, POLR2K	6.38298	0.0478845	1.43969e-06
R-HSA:75953	RNA Polymerase II Transcription Initiation	1	POLR2C, POLR2E, POLR2K	6.38298	0.0478845	1.43969e-06
R-HSA:76042	RNA Polymerase II Transcription Initiation And Promoter Clearance	1	POLR2C, POLR2E, POLR2K	6.38298	0.0478845	1.43969e-06
R-HSA:168273	Influenza Viral RNA Transcription and Replication	1	NUP214, NUP88, NUP98, POLR2C, POLR2E, POLR2K, RANBP2, RPL7	5.92593	0.00242024	1.43969e-06
R-HSA:9670095	Inhibition of DNA recombination at telomere	1	DAXX, POLR2C, POLR2E, POLR2K	5.88235	0.0303361	1.43969e-06
R-HSA:3371453	Regulation of HSF1-mediated heat shock response	1	NUP214, NUP88, NUP98, RANBP2	5.7971	0.0317805	1.43969e-06
R-HSA:168255	Influenza Infection	1	KPNA7, NUP214, NUP88, NUP98, POLR2C, POLR2E, POLR2K, RANBP2, RPL7	5.76923	0.00158323	1.43969e-06
R-HSA:72203	Processing of Capped Intron-Containing Pre-mRNA	1	GCFC2, MTREX, NCBP1, NUP214, NUP88, NUP98, POLR2C, POLR2E, POLR2K, PRPF40A, PRPF8, RANBP2, SRSF10, UPF3B	5.71429	9.3156e-05	1.43969e-06
R-HSA:70171	Glycolysis	1	NUP214, NUP88, NUP98, RANBP2	5.6338	0.0347889	1.43969e-06
R-HSA:162906	HIV Infection	1	CTDP1, ELOC, NCBP1, NUP214, NUP88, NUP98, POLR2C, POLR2E, POLR2K, PSMD2, PSMD3, RANBP2, VPS37A	5.62771	0.000193405	1.43969e-06
R-HSA:180585	Vif-mediated degradation of APOBEC3G	1	ELOC, PSMD2, PSMD3	5.55556	0.067167	1.43969e-06
R-HSA:5654738	Signaling by FGFR2	1	NCBP1, POLR2C, POLR2E, POLR2K	5.47945	0.0379574	1.43969e-06
R-HSA:72163	mRNA Splicing - Major Pathway	1	GCFC2, MTREX, NCBP1, POLR2C, POLR2E, POLR2K, PRPF40A, PRPF8, SRSF10, UPF3B	5.43478	0.00138389	1.43969e-06
R-HSA:162909	Host Interactions of HIV factors	1	ELOC, NUP214, NUP88, NUP98, PSMD2, PSMD3, RANBP2	5.38462	0.00749964	1.43969e-06
R-HSA:72172	mRNA Splicing	1	GCFC2, MTREX, NCBP1, POLR2C, POLR2E, POLR2K, PRPF40A, PRPF8, SRSF10, UPF3B	5.20833	0.00190031	1.43969e-06
R-HSA:9609690	HCMV Early Events	1	DAXX, DYNLL1, NUP214, NUP88, NUP98, RANBP2, TRIM28	5.18518	0.00914628	1.43969e-06
R-HSA:5619102	SLC transporter disorders	1	NUP214, NUP88, NUP98, RANBP2, SLC7A7	5.10204	0.0278236	1.43969e-06
R-HSA:6781827	Transcription-Coupled Nucleotide Excision Repair (TC-NER)	1	COPS2, POLR2C, POLR2E, POLR2K	5.06329	0.0484256	1.43969e-06
R-HSA:9609646	HCMV Infection	1	DAXX, DYNLL1, NUP214, NUP88, NUP98, RANBP2, TRIM28, VPS37A	5	0.00676394	1.43969e-06
R-HSA:73886	Chromosome Maintenance	1	CENPH, CENPQ, DAXX, NOP10, POLR2C, POLR2E, POLR2K	4.96454	0.0114553	1.43969e-06
R-HSA:8943724	Regulation of PTEN gene transcription	1	CBX2, HDAC2, RNF2	4.91803	0.0894192	1.43969e-06
R-HSA:9705671	SARS-CoV-2 activates/modulates innate and adaptive immune responses	1	IRAK2, NUP214, NUP88, NUP98, RANBP2, TOMM70	4.7619	0.0224728	1.43969e-06
R-HSA:72306	tRNA processing	1	NUP214, NUP88, NUP98, RANBP2, TRDMT1	4.6729	0.0385223	1.43969e-06
R-HSA:9018519	Estrogen-dependent gene expression	1	CHD1, NCOA3, POLR2C, POLR2E, POLR2K, PRMT1, TNRC6B	4.66667	0.0156721	1.43969e-06
R-HSA:6782210	Gap-filling DNA repair synthesis and ligation in TC-NER	1	POLR2C, POLR2E, POLR2K	4.61538	0.103344	1.43969e-06
R-HSA:190236	Signaling by FGFR	1	NCBP1, POLR2C, POLR2E, POLR2K	4.5977	0.0646155	1.43969e-06
R-HSA:1234176	Oxygen-dependent proline hydroxylation of Hypoxia-inducible Factor Alpha	1	ELOC, PSMD2, PSMD3	4.54545	0.106953	1.43969e-06
R-HSA:450531	Regulation of mRNA stability by proteins that bind AU-rich elements	1	NUP214, PABPC1, PSMD2, PSMD3	4.54545	0.0668158	1.43969e-06
R-HSA:5619115	Disorders of transmembrane transporters	1	LMBRD1, NUP214, NUP88, NUP98, PSMD2, PSMD3, RANBP2, SLC7A7	4.54545	0.0116799	1.43969e-06
R-HSA:6782135	Dual incision in TC-NER	1	POLR2C, POLR2E, POLR2K	4.54545	0.106953	1.43969e-06
R-HSA:5696398	Nucleotide Excision Repair	1	COPS2, PIAS1, POLR2C, POLR2E, POLR2K	4.5045	0.0439832	1.43969e-06
R-HSA:3371556	Cellular response to heat stress	1	NUP214, NUP88, NUP98, RANBP2	4.49438	0.0690548	1.43969e-06
R-HSA:157579	Telomere Maintenance	1	DAXX, NOP10, POLR2C, POLR2E, POLR2K	4.42478	0.0468793	1.43969e-06
R-HSA:70326	Glucose metabolism	1	NUP214, NUP88, NUP98, RANBP2	4.3956	0.0736476	1.43969e-06
R-HSA:9610379	HCMV Late Events	1	NUP214, NUP88, NUP98, RANBP2, VPS37A	4.31034	0.0514317	1.43969e-06
R-HSA:68875	Mitotic Prophase	1	NUP214, NUP88, NUP98, RANBP2, SMC2, SMC4	4.22535	0.0373244	1.43969e-06
R-HSA:5617472	Activation of anterior HOX genes in hindbrain development during early embryogenesis	1	NCOA3, POLR2C, POLR2E, POLR2K, RBBP5	4.13223	0.0595757	1.43969e-06
R-HSA:5619507	Activation of HOX genes during differentiation	1	NCOA3, POLR2C, POLR2E, POLR2K, RBBP5	4.13223	0.0595757	1.43969e-06
R-HSA:1234174	Cellular response to hypoxia	1	ELOC, PSMD2, PSMD3	4	0.141494	1.43969e-06
R-HSA:141424	Amplification of signal from the kinetochores	2	CENPH, CENPQ, CKAP5, DYNLL1, NUP98, RANBP2, RCC2, SPC25, SPDL1, ZWILCH	10.4167	6.0876e-06	1.47628e-09
R-HSA:141444	Amplification of signal from unattached kinetochores via a MAD2 inhibitory signal	2	CENPH, CENPQ, CKAP5, DYNLL1, NUP98, RANBP2, RCC2, SPC25, SPDL1, ZWILCH	10.4167	6.0876e-06	1.47628e-09
R-HSA:69618	Mitotic Spindle Checkpoint	2	CENPH, CENPQ, CKAP5, DYNLL1, NUP98, RANBP2, RCC2, SPC25, SPDL1, ZWILCH	8.84956	2.59673e-05	1.47628e-09
R-HSA:380259	Loss of Nlp from mitotic centrosomes	2	CEP135, CEP192, CEP290, CKAP5, CSNK1E, DYNLL1	8.57143	0.00132227	1.47628e-09
R-HSA:380284	Loss of proteins required for interphase microtubule organization from the centrosome	2	CEP135, CEP192, CEP290, CKAP5, CSNK1E, DYNLL1	8.57143	0.00132227	1.47628e-09
R-HSA:9648025	EML4 and NUDC in mitotic spindle formation	2	CENPH, CENPQ, CKAP5, DYNLL1, NUP98, RANBP2, RCC2, SPC25, SPDL1, ZWILCH	8.54701	3.51341e-05	1.47628e-09
R-HSA:8854518	AURKA Activation by TPX2	2	CEP135, CEP192, CEP290, CKAP5, CSNK1E, DYNLL1	8.21918	0.00164472	1.47628e-09
R-HSA:2565942	Regulation of PLK1 Activity at G2/M Transition	2	CEP135, CEP192, CEP290, CKAP5, CSNK1E, DYNLL1, PPP1R12A	7.95455	0.000827258	1.47628e-09
R-HSA:2500257	Resolution of Sister Chromatid Cohesion	2	CENPH, CENPQ, CKAP5, DYNLL1, NUP98, RANBP2, RCC2, SPC25, SPDL1, ZWILCH	7.93651	6.63177e-05	1.47628e-09
R-HSA:5663220	RHO GTPases Activate Formins	2	CENPH, CENPQ, CKAP5, DIAPH2, DYNLL1, NUP98, RANBP2, RCC2, SPC25, SPDL1, ZWILCH	7.85714	3.13655e-05	1.47628e-09
R-HSA:68877	Mitotic Prometaphase	2	CENPH, CENPQ, CEP135, CEP192, CEP290, CKAP5, CSNK1E, DYNLL1, NUP98, RANBP2, RCC2, SMC2, SMC4, SPC25, SPDL1, ZWILCH	7.84314	4.9269e-07	1.47628e-09
R-HSA:380270	Recruitment of mitotic centrosome proteins and complexes	2	CEP135, CEP192, CEP290, CKAP5, CSNK1E, DYNLL1	7.31707	0.00297575	1.47628e-09
R-HSA:380287	Centrosome maturation	2	CEP135, CEP192, CEP290, CKAP5, CSNK1E, DYNLL1	7.31707	0.00297575	1.47628e-09
R-HSA:2467813	Separation of Sister Chromatids	2	CENPH, CENPQ, CKAP5, DYNLL1, ESPL1, NUP98, PSMD2, PSMD3, RANBP2, RCC2, SPC25, SPDL1, ZWILCH	6.80628	2.77668e-05	1.47628e-09
R-HSA:380320	Recruitment of NuMA to mitotic centrosomes	2	CEP135, CEP192, CEP290, CKAP5, CSNK1E, DYNLL1	6.38298	0.00583458	1.47628e-09
R-HSA:5620912	Anchoring of the basal body to the plasma membrane	2	CEP135, CEP192, CEP290, CKAP5, CSNK1E, DYNLL1	6.12245	0.00712719	1.47628e-09
R-HSA:2555396	Mitotic Metaphase and Anaphase	2	CENPH, CENPQ, CKAP5, DYNLL1, ESPL1, FBXO5, NUP98, PSMD2, PSMD3, RANBP2, RCC2, SPC25, SPDL1, ZWILCH	5.90717	6.52097e-05	1.47628e-09
R-HSA:195258	RHO GTPase Effectors	2	CENPH, CENPQ, CKAP5, CTNNA1, DIAPH2, DYNLL1, FLNA, IQGAP1, IQGAP2, KTN1, NCK1, NUP98, PPP1R12A, RANBP2, RCC2, SPC25, SPDL1, WASL, ZWILCH	5.8104	3.96802e-06	1.47628e-09
R-HSA:68882	Mitotic Anaphase	2	CENPH, CENPQ, CKAP5, DYNLL1, ESPL1, NUP98, PSMD2, PSMD3, RANBP2, RCC2, SPC25, SPDL1, ZWILCH	5.50847	0.000238669	1.47628e-09
R-HSA:68886	M Phase	2	CENPH, CENPQ, CEP135, CEP192, CEP290, CKAP5, CSNK1E, DYNLL1, ESPL1, FBXO5, KIF20A, NUP214, NUP88, NUP98, PSMD2, PSMD3, RANBP2, RCC2, SMC2, SMC4, SPC25, SPDL1, ZWILCH	5.50239	9.21545e-07	1.47628e-09
R-HSA:453274	Mitotic G2-G2/M phases	2	CEP135, CEP192, CEP290, CKAP5, CSNK1E, DYNLL1, E2F3, PPP1R12A, PSMD2, PSMD3	5.05051	0.00238187	1.47628e-09
R-HSA:1640170	Cell Cycle	2	CENPH, CENPQ, CEP135, CEP192, CEP290, CKAP5, CSNK1E, DAXX, DYNLL1, E2F3, ESPL1, FBXO5, KIF20A, NBN, NOP10, NUP214, NUP88, NUP98, POLR2C, POLR2E, POLR2K, PPP1R12A, PSMD2, PSMD3, RANBP2, RCC2, SMC2, SMC4, SPC25, SPDL1, SYCP2, SYCP3, ZWILCH	4.76879	9.27524e-08	1.47628e-09
R-HSA:69275	G2/M Transition	2	CEP135, CEP192, CEP290, CKAP5, CSNK1E, DYNLL1, PPP1R12A, PSMD2, PSMD3	4.59184	0.00719203	1.47628e-09
R-HSA:69278	Cell Cycle, Mitotic	2	CENPH, CENPQ, CEP135, CEP192, CEP290, CKAP5, CSNK1E, DYNLL1, E2F3, ESPL1, FBXO5, KIF20A, NUP214, NUP88, NUP98, PPP1R12A, PSMD2, PSMD3, RANBP2, RCC2, SMC2, SMC4, SPC25, SPDL1, ZWILCH	4.45633	1.31693e-05	1.47628e-09
R-HSA:69620	Cell Cycle Checkpoints	2	CENPH, CENPQ, CKAP5, DYNLL1, NBN, NUP98, PSMD2, PSMD3, RANBP2, RCC2, SPC25, SPDL1, ZWILCH	4.43686	0.00179791	1.47628e-09
R-HSA:4655427	SUMOylation of DNA methylation proteins	3	CBX2, DNMT1, RNF2	17.6471	0.00293027	0.000117426
R-HSA:5687128	MAPK6/MAPK4 signaling	3	NCOA3, PSMD2, PSMD3, SEPTIN7, TNRC6B	5.61798	0.0192383	0.000117426
R-HSA:180585	Vif-mediated degradation of APOBEC3G	3	ELOC, PSMD2, PSMD3	5.55556	0.067167	0.000117426
R-HSA:174113	SCF-beta-TrCP mediated degradation of Emi1	3	FBXO5, PSMD2, PSMD3	5.45455	0.0701712	0.000117426
R-HSA:162909	Host Interactions of HIV factors	3	ELOC, NUP214, NUP88, NUP98, PSMD2, PSMD3, RANBP2	5.38462	0.00749964	0.000117426
R-HSA:450408	AUF1 (hnRNP D0) binds and destabilizes mRNA	3	PABPC1, PSMD2, PSMD3	5.35714	0.0732351	0.000117426
R-HSA:351202	Metabolism of polyamines	3	PSMD2, PSMD3, SAT1	5.08475	0.0827766	0.000117426
R-HSA:8943724	Regulation of PTEN gene transcription	3	CBX2, HDAC2, RNF2	4.91803	0.0894192	0.000117426
R-HSA:9010553	Regulation of expression of SLITs and ROBOs	3	ELOC, NCBP1, PABPC1, PSMD2, PSMD3, RPL7, UPF2, UPF3B	4.67836	0.00992566	0.000117426
R-HSA:1234176	Oxygen-dependent proline hydroxylation of Hypoxia-inducible Factor Alpha	3	ELOC, PSMD2, PSMD3	4.54545	0.106953	0.000117426
R-HSA:450531	Regulation of mRNA stability by proteins that bind AU-rich elements	3	NUP214, PABPC1, PSMD2, PSMD3	4.54545	0.0668158	0.000117426
R-HSA:5619115	Disorders of transmembrane transporters	3	LMBRD1, NUP214, NUP88, NUP98, PSMD2, PSMD3, RANBP2, SLC7A7	4.54545	0.0116799	0.000117426
R-HSA:927802	Nonsense-Mediated Decay (NMD)	3	NCBP1, PABPC1, RPL7, UPF2, UPF3B	4.34783	0.0498865	0.000117426
R-HSA:975957	Nonsense Mediated Decay (NMD) enhanced by the Exon Junction Complex (EJC)	3	NCBP1, PABPC1, RPL7, UPF2, UPF3B	4.34783	0.0498865	0.000117426
R-HSA:6807070	PTEN Regulation	3	CBX2, HDAC2, PSMD2, PSMD3, RNF2, TNRC6B	4.28571	0.0351942	0.000117426
R-HSA:376176	Signaling by ROBO receptors	3	ELOC, NCBP1, NCK1, PABPC1, PSMD2, PSMD3, RPL7, UPF2, UPF3B	4.12844	0.0138311	0.000117426
R-HSA:1234174	Cellular response to hypoxia	3	ELOC, PSMD2, PSMD3	4	0.141494	0.000117426
R-HSA:373753	Nephrin family interactions	4	ACTN1, IQGAP1, NCK1, WASL	17.3913	0.000602631	0.0187957
R-HSA:9013424	RHOV GTPase cycle	4	ARHGEF7, IQGAP1, NCK1, WASL	10.5263	0.00410195	0.0187957
R-HSA:5218920	VEGFR2 mediated vascular permeability	4	CTNNA1, CTNND1, VAV2	10.3448	0.0135204	0.0187957
R-HSA:9013420	RHOU GTPase cycle	4	ARHGEF7, IQGAP1, NCK1	7.5	0.0318369	0.0187957
R-HSA:1500931	Cell-Cell communication	4	ACTN1, CTNNA1, CTNND1, F11R, FLNA, IQGAP1, NCK1, WASL	6.20155	0.00181849	0.0187957
R-HSA:446728	Cell junction organization	4	ACTN1, CTNNA1, CTNND1, F11R, FLNA	5.49451	0.0209706	0.0187957
R-HSA:9013148	CDC42 GTPase cycle	4	ABR, ARHGEF7, IQGAP1, IQGAP2, KTN1, SH3PXD2A, VAV2, WASL	5.16129	0.0056105	0.0187957
R-HSA:9013406	RHOQ GTPase cycle	4	ARHGEF7, IQGAP1, WASL	5.08475	0.0827766	0.0187957
R-HSA:9664407	Parasite infection	4	NCK1, VAV2, WASL	5.08475	0.0827766	0.0187957
R-HSA:9664417	Leishmania phagocytosis	4	NCK1, VAV2, WASL	5.08475	0.0827766	0.0187957
R-HSA:9664422	FCGR3A-mediated phagocytosis	4	NCK1, VAV2, WASL	5.08475	0.0827766	0.0187957
R-HSA:2029482	Regulation of actin dynamics for phagocytic cup formation	4	NCK1, VAV2, WASL	4.91803	0.0894192	0.0187957
R-HSA:421270	Cell-cell junction organization	4	CTNNA1, CTNND1, F11R	4.6875	0.0997855	0.0187957
R-HSA:4420097	VEGFA-VEGFR2 Pathway	4	CTNNA1, CTNND1, NCK1, VAV2	4.0404	0.093511	0.0187957
R-HSA:9013424	RHOV GTPase cycle	5	ARHGEF7, IQGAP1, NCK1, WASL	10.5263	0.00410195	0.0069226
R-HSA:193648	NRAGE signals death through JNK	5	AATF, ABR, ARHGEF7, VAV2	6.77966	0.0191002	0.0069226
R-HSA:204998	Cell death signalling via NRAGE, NRIF and NADE	5	AATF, ABR, ARHGEF7, VAV2	5.26316	0.0430109	0.0069226
R-HSA:9013148	CDC42 GTPase cycle	5	ABR, ARHGEF7, IQGAP1, IQGAP2, KTN1, SH3PXD2A, VAV2, WASL	5.16129	0.0056105	0.0069226
R-HSA:193704	p75 NTR receptor-mediated signalling	5	AATF, ABR, ARHGEF7, HDAC2, VAV2	5.15464	0.0267677	0.0069226
R-HSA:9013406	RHOQ GTPase cycle	5	ARHGEF7, IQGAP1, WASL	5.08475	0.0827766	0.0069226
R-HSA:416482	G alpha (12/13) signalling events	5	ABR, ARHGEF7, GNG10, VAV2	5	0.0503106	0.0069226
R-HSA:73887	Death Receptor Signalling	5	AATF, ABR, ARHGEF7, HDAC2, SPPL2A, TAX1BP1, VAV2	4.96454	0.0114553	0.0069226
R-HSA:9013106	RHOC GTPase cycle	5	ABR, IQGAP1, VAV2	4.05405	0.137485	0.0069226
R-HSA:9013408	RHOG GTPase cycle	5	IQGAP2, KTN1, VAV2	4.05405	0.137485	0.0069226
R-HSA:72649	Translation initiation complex formation	6	EIF2S2, EIF3J, EIF3M, PABPC1	6.89655	0.0180434	0.0562346
R-HSA:72662	Activation of the mRNA upon binding of the cap-binding complex and eIFs, and subsequent binding to 43S	6	EIF2S2, EIF3J, EIF3M, PABPC1	6.77966	0.0191002	0.0562346
R-HSA:72695	Formation of the ternary complex, and subsequently, the 43S complex	6	EIF2S2, EIF3J, EIF3M	5.88235	0.0585223	0.0562346
R-HSA:72702	Ribosomal scanning and start codon recognition	6	EIF2S2, EIF3J, EIF3M	5.17241	0.0795388	0.0562346
R-HSA:156827	L13a-mediated translational silencing of Ceruloplasmin expression	6	EIF2S2, EIF3J, EIF3M, PABPC1, RPL7	4.5045	0.0439832	0.0562346
R-HSA:72613	Eukaryotic Translation Initiation	6	EIF2S2, EIF3J, EIF3M, PABPC1, RPL7	4.20168	0.0562346	0.0562346
R-HSA:72737	Cap-dependent Translation Initiation	6	EIF2S2, EIF3J, EIF3M, PABPC1, RPL7	4.20168	0.0562346	0.0562346
R-HSA:4655427	SUMOylation of DNA methylation proteins	7	CBX2, DNMT1, RNF2	17.6471	0.00293027	0.000207353
R-HSA:4570464	SUMOylation of RNA binding proteins	7	CBX2, NUP214, NUP88, NUP98, RANBP2, RNF2	12.766	0.000150584	0.000207353
R-HSA:4551638	SUMOylation of chromatin organization proteins	7	CBX2, HDAC2, NUP214, NUP88, NUP98, PIAS1, RANBP2, RNF2	11.2676	2.98178e-05	0.000207353
R-HSA:8943724	Regulation of PTEN gene transcription	7	CBX2, HDAC2, RNF2	4.91803	0.0894192	0.000207353
R-HSA:6807070	PTEN Regulation	7	CBX2, HDAC2, PSMD2, PSMD3, RNF2, TNRC6B	4.28571	0.0351942	0.000207353
R-HSA:6799198	Complex I biogenesis	8	ND1, ND2, ND4, ND5, ND6, NDUFV3	10.5263	0.000440818	0.0038638
R-HSA:163200	Respiratory electron transport, ATP synthesis by chemiosmotic coupling, and heat production by uncoupling proteins.	8	ATP6, ATP8, COX7B, ND1, ND2, ND4, ND5, ND6, NDUFV3	7.08661	0.000361714	0.0038638
R-HSA:611105	Respiratory electron transport	8	COX7B, ND1, ND2, ND4, ND5, ND6, NDUFV3	6.79612	0.002077	0.0038638
R-HSA:1428517	The citric acid (TCA) cycle and respiratory electron transport	8	ATP6, ATP8, COX7B, ND1, ND2, ND4, ND5, ND6, NDUFV3	5.05618	0.0038638	0.0038638
R-HSA:381676	Glucagon-like Peptide-1 (GLP1) regulates insulin secretion	9	GNG10, IQGAP1, RAP1A	7.14286	0.0360797	0.0647957
R-HSA:6802952	Signaling by BRAF and RAF1 fusions	9	FXR1, IQGAP1, QKI, RAP1A	5.97015	0.0289313	0.0647957
R-HSA:6802957	Oncogenic MAPK signaling	9	FXR1, IQGAP1, QKI, RAP1A	4.7619	0.0582483	0.0647957
R-HSA:3000171	Non-integrin membrane-ECM interactions	10	ACTN1, COL4A6, HSPG2	5.08475	0.0827766	0.0867727
R-HSA:216083	Integrin cell surface interactions	10	COL4A6, F11R, FBN1, HSPG2	4.70588	0.0603315	0.0867727
R-HSA:170834	Signaling by TGF-beta Receptor Complex	10	F11R, FBN1, PPM1A, UCHL5	4.49438	0.0690548	0.0867727
R-HSA:5205685	PINK1-PRKN Mediated Mitophagy	11	ATG5, MTERF3, TOMM70	13.6364	0.00622676	0.0522354
R-HSA:5205647	Mitophagy	11	ATG5, MTERF3, TOMM70	10.3448	0.0135204	0.0522354
R-HSA:9663891	Selective autophagy	11	ATG5, DYNLL1, MTERF3, TOMM70	4.93827	0.0522354	0.0522354
R-HSA:390466	Chaperonin-mediated protein folding	12	GNG10, LONP2, PFDN4, STAT3	4.3956	0.0736476	0.0883261
R-HSA:391251	Protein folding	12	GNG10, LONP2, PFDN4, STAT3	4.12371	0.0883261	0.0883261
R-HSA:9700206	Signaling by ALK in cancer	13	BIRC6, EIF2AK3, GCC2, RANBP2, STAT3	9.09091	0.00258113	0.00258113
R-HSA:9725370	Signaling by ALK fusions and activated point mutants	13	BIRC6, EIF2AK3, GCC2, RANBP2, STAT3	9.09091	0.00258113	0.00258113
R-HSA:109606	Intrinsic Pathway for Apoptosis	14	APIP, DYNLL1, STAT3, UACA	7.27273	0.0150951	0.0132403
R-HSA:109581	Apoptosis	14	ACIN1, APIP, DYNLL1, PSMD2, PSMD3, STAT3, STK26, UACA	4.44444	0.0132403	0.0132403
R-HSA:8936459	RUNX1 regulates genes involved in megakaryocyte differentiation and platelet function	15	DPY30, PRMT1, RBBP5, TNRC6B	4.12371	0.0883261	0.0883261
R-HSA:1592230	Mitochondrial biogenesis	16	ATP6, ATP8, PPRC1, SSBP1	4.21053	0.0832855	0.0832855
R-HSA:4086398	Ca2+ pathway	17	GNG10, PRKG1, TNRC6B	4.83871	0.092822	0.092822
R-HSA:5626467	RHO GTPases activate IQGAPs	18	CTNNA1, IQGAP1, IQGAP2	9.375	0.0176712	0.0176712

## Sheet: Table S6
Table S6. Longitudinal DEG analysis of genes differentially expressed only in the comparison between oocytes and blastocysts without MT supplementation.
gene_ida	symbolb	description	Chr/Scaffoldc	startd	endd	lengthe	strand	gene_biotype	transcript_idf	entrez_id	logFCg	logCPMh	P Valuei	FDRj
ENSSSCG00000018070	tRNA-Trp	product=tRNA-Trp	MT	6129	6196	68	+	Mt_tRNA	ENSSSCT00000019665	NA	8.09796	-2.83619	1.4652e-18	9.01214e-17
ENSSSCG00000018073	tRNA-Cys	product=tRNA-Cys	MT	6379	6444	66	-	Mt_tRNA	ENSSSCT00000019668	NA	8.41367	-2.51575	2.25231e-18	1.3184e-16
ENSSSCG00000018071	tRNA-Ala	product=tRNA-Ala	MT	6203	6270	68	-	Mt_tRNA	ENSSSCT00000019666	NA	7.82754	-3.00376	4.37975e-18	2.39457e-16
ENSSSCG00000018062	tRNA-Val	product=tRNA-Val	MT	2206	2273	68	+	Mt_tRNA	ENSSSCT00000019657	NA	9.16254	-0.651795	2.96615e-17	1.30461e-15
ENSSSCG00000018072	tRNA-Asn	product=tRNA-Asn	MT	6272	6346	75	-	Mt_tRNA	ENSSSCT00000019667	NA	6.78363	-3.06067	1.21422e-13	2.33444e-12
ENSSSCG00000050090		NULL	15	70667632	70705921	38290	+	lncRNA	ENSSSCT00000079856	NA	6.19539	-2.57958	3.38261e-07	1.87215e-06
ENSSSCG00000003523	EPHA8	EPH receptor A8 [Source:VGNC Symbol;Acc:VGNC:87735]	6	80516428	80550588	34161	+	protein_coding	ENSSSCT00000003914	100518378	5.32768	-2.92547	4.3725e-07	2.35382e-06
ENSSSCG00000045445		NULL	11	19047737	19050673	2937	-	lncRNA	ENSSSCT00000081995	NA	5.32011	-2.80469	1.28897e-06	6.19727e-06
ENSSSCG00000000439	KIF5A	kinesin family member 5A [Source:VGNC Symbol;Acc:VGNC:89472]	5	22816506	22867029	50524	+	protein_coding	ENSSSCT00000000474	100519957	4.87032	-2.84528	3.06487e-06	1.34278e-05
ENSSSCG00000035495	KITLG	KIT ligand [Source:VGNC Symbol;Acc:VGNC:98061]	5	94017384	94110216	92833	+	protein_coding	ENSSSCT00000061210	397509	2.08197	6.29995	3.17396e-06	1.38556e-05
ENSSSCG00000001750	PAQR8	progestin and adipoQ receptor family member 8 [Source:VGNC Symbol;Acc:VGNC:91178]	7	46104677	46234480	129804	+	protein_coding	ENSSSCT00000061228	396559	3.59775	2.22564	3.23395e-06	1.40823e-05
ENSSSCG00000026861	NECTIN4	nectin cell adhesion molecule 4 [Source:VGNC Symbol;Acc:VGNC:90664]	4	89355407	89374358	18952	+	protein_coding	ENSSSCT00000076416	100154054	5.30829	-2.34141	6.16122e-06	2.48947e-05
ENSSSCG00000004390	SESN1	sestrin 1 [Source:VGNC Symbol;Acc:VGNC:92753]	1	75033098	75169987	136890	-	protein_coding	ENSSSCT00000073653	100523876	1.28815	5.75777	8.0707e-06	3.16753e-05
ENSSSCG00000027372	SAMD9	sterile alpha motif domain containing 9 [Source:HGNC Symbol;Acc:HGNC:1348]	9	72963815	72999258	35444	-	protein_coding	ENSSSCT00000041260	100519098	4.99088	-2.97698	1.67283e-05	6.06223e-05
ENSSSCG00000008765	PCDH7	protocadherin 7 [Source:NCBI gene (formerly Entrezgene);Acc:100520035]	8	23459475	23872006	412532	+	protein_coding	ENSSSCT00000009590	100520035	4.79376	-3.27922	2.28746e-05	7.96337e-05
ENSSSCG00000045823		NULL	10	24958639	24976278	17640	-	lncRNA	ENSSSCT00000076984	NA	5.11506	-1.56404	5.03333e-05	0.0001605
ENSSSCG00000026794		sirtuin 2 [Source:VGNC Symbol;Acc:VGNC:92885]	6	47682424	47703529	21106	-	protein_coding	ENSSSCT00000089506	100125964	2.25538	2.04969	5.69027e-05	0.000178947
ENSSSCG00000029323	KCNE3	potassium voltage-gated channel subfamily E regulatory subunit 3 [Source:VGNC Symbol;Acc:VGNC:89337]	9	8810722	8821817	11096	-	protein_coding	ENSSSCT00000056547	397168	5.24705	-2.85924	6.1836e-05	0.00019236
ENSSSCG00000024081	NRBF2	nuclear receptor binding factor 2 [Source:VGNC Symbol;Acc:VGNC:90890]	14	66590372	66631386	41015	+	protein_coding	ENSSSCT00000036848	100157738	-1.493	5.52757	7.40498e-05	0.00022601
ENSSSCG00000005967	LRATD2	LRAT domain containing 2 [Source:VGNC Symbol;Acc:VGNC:89800]	4	13445309	13451329	6021	+	protein_coding	ENSSSCT00000037773	100623936	-1.26372	7.42799	7.57316e-05	0.000230505
ENSSSCG00000018095	tRNA-Thr	product=tRNA-Thr	MT	16482	16549	68	+	Mt_tRNA	ENSSSCT00000019690	NA	3.2169	0.0484096	7.59866e-05	0.00023116
ENSSSCG00000006394	CFAP45	cilia and flagella associated protein 45 [Source:VGNC Symbol;Acc:VGNC:86600]	4	90593858	90627809	33952	+	protein_coding	ENSSSCT00000049942	100515727	5.0665	-2.15612	7.61016e-05	0.000231376
ENSSSCG00000037406	TLCD5	TLC domain containing 5 [Source:VGNC Symbol;Acc:VGNC:94014]	9	47464905	47472786	7882	+	protein_coding	ENSSSCT00000060596	102162685	2.19984	1.5884	8.48819e-05	0.000255213
ENSSSCG00000029781	SELENOM	selenoprotein M [Source:NCBI gene (formerly Entrezgene);Acc:100302025]	14	47902860	47905440	2581	-	protein_coding	ENSSSCT00000029493	100302025	4.32936	-0.642731	9.87148e-05	0.000292834
ENSSSCG00000031736	MGST2	microsomal glutathione S-transferase 2 [Source:VGNC Symbol;Acc:VGNC:90203]	8	87319533	87390520	70988	-	protein_coding	ENSSSCT00000063853	100622296	1.91461	2.892	0.00010042	0.00029711
ENSSSCG00000011082	COMMD3	COMM domain containing 3 [Source:VGNC Symbol;Acc:VGNC:95995]	10	52597587	52601733	4147	-	protein_coding	ENSSSCT00000012129	102167371	1.55154	3.6303	0.000118071	0.000342826
ENSSSCG00000007307	NFS1	NFS1 cysteine desulfurase [Source:VGNC Symbol;Acc:VGNC:99724]	17	39000642	39029186	28545	-	protein_coding	ENSSSCT00000007995	100156145	1.83644	2.99919	0.000153046	0.000432963
ENSSSCG00000014023	RUFY1	RUN and FYVE domain containing 1 [Source:VGNC Symbol;Acc:VGNC:92511]	2	78963986	79021575	57590	-	protein_coding	ENSSSCT00000077613	100519354	1.24343	4.38344	0.000158502	0.000447271
ENSSSCG00000028572		NULL	6	68488263	68534004	45742	+	protein_coding	ENSSSCT00000027190	100627898	2.09508	3.02813	0.000176134	0.000491302
ENSSSCG00000042618		NULL	18	19485177	19488291	3115	+	lncRNA	ENSSSCT00000079415	NA	4.3483	-3.70178	0.000177114	0.000493598
ENSSSCG00000015754	MCPH1	microcephalin 1 [Source:VGNC Symbol;Acc:VGNC:96417]	15	37455526	37673663	218138	+	protein_coding	ENSSSCT00000065210	100737787	1.17414	4.96182	0.000203877	0.000559278
ENSSSCG00000002305	EXD2	exonuclease 3'-5' domain containing 2 [Source:VGNC Symbol;Acc:VGNC:97990]	7	92848116	92913771	65656	+	protein_coding	ENSSSCT00000060618	100155300	2.18811	1.82391	0.000231987	0.000626793
ENSSSCG00000025423	KCNK5	potassium two pore domain channel subfamily K member 5 [Source:VGNC Symbol;Acc:VGNC:89372]	7	34617956	34656697	38742	-	protein_coding	ENSSSCT00000029770	100154866	4.39485	-2.28001	0.000257445	0.000688706
ENSSSCG00000007043	GPCPD1	glycerophosphocholine phosphodiesterase 1 [Source:VGNC Symbol;Acc:VGNC:96148]	17	14420656	14476189	55534	-	protein_coding	ENSSSCT00000037806	100152321	-1.99536	5.86815	0.000284152	0.000752101
ENSSSCG00000029326	CCNB1	cyclin B1 [Source:VGNC Symbol;Acc:VGNC:86349]	16	47338110	47348381	10272	+	protein_coding	ENSSSCT00000024108	397662	-1.09006	7.99205	0.000296438	0.000780032
ENSSSCG00000025270	CHRD	chordin [Source:VGNC Symbol;Acc:VGNC:86661]	13	122266615	122277509	10895	+	protein_coding	ENSSSCT00000041472	100620350	4.24625	-1.23473	0.00034138	0.000885125
ENSSSCG00000017751	OMG	oligodendrocyte myelin glycoprotein [Source:VGNC Symbol;Acc:VGNC:91041]	12	43565885	43572803	6919	+	protein_coding	ENSSSCT00000019320	100525125	4.01153	-0.506717	0.000345587	0.000895002
ENSSSCG00000015604	NEK2	NIMA related kinase 2 [Source:VGNC Symbol;Acc:VGNC:90675]	9	131547084	131560527	13444	+	protein_coding	ENSSSCT00000082452	397258	-1.762	5.28704	0.000355233	0.000917418
ENSSSCG00000032450		LYR motif containing 9 [Source:VGNC Symbol;Acc:VGNC:99011]	12	44271525	44289643	18119	-	protein_coding	ENSSSCT00000050331	100623359	2.52461	2.20446	0.000363314	0.000936597
ENSSSCG00000011721	P2RY1	purinergic receptor P2Y1 [Source:VGNC Symbol;Acc:VGNC:91122]	13	92991043	92997700	6658	+	protein_coding	ENSSSCT00000012831	503666	3.21364	0.672819	0.000400941	0.00102106
ENSSSCG00000013003	ZNHIT2	zinc finger HIT-type containing 2 [Source:VGNC Symbol;Acc:VGNC:95314]	2	7075027	7076598	1572	+	protein_coding	ENSSSCT00000014214	100514699	-5.15687	0.753869	0.000418307	0.00106202
ENSSSCG00000011145	ASB13	ankyrin repeat and SOCS box containing 13 [Source:VGNC Symbol;Acc:VGNC:95921]	10	65267731	65303243	35513	+	protein_coding	ENSSSCT00000039203	100517911	3.20524	-0.312625	0.000420154	0.00106637
ENSSSCG00000031492	PPP1R18	protein phosphatase 1 regulatory subunit 18 [Source:HGNC Symbol;Acc:HGNC:29413]	7	23209172	23225509	16338	-	protein_coding	ENSSSCT00000049534	100151743	2.80226	0.798062	0.000421032	0.00106842
ENSSSCG00000028124	SNRPN	small nuclear ribonucleoprotein polypeptide N [Source:NCBI gene (formerly Entrezgene);Acc:100626432]	AEMK02000602.1	104535	142577	38043	-	protein_coding	ENSSSCT00000029603	100626432	-5.60831	4.88295	0.000440857	0.00111139
ENSSSCG00000000859	PARPBP	PARP1 binding protein [Source:VGNC Symbol;Acc:VGNC:91183]	5	81878891	82091373	212483	-	protein_coding	ENSSSCT00000000938	100523000	1.1856	4.04135	0.00044115	0.00111195
ENSSSCG00000012452		SH3 domain binding glutamate rich protein like [Source:VGNC Symbol;Acc:VGNC:92815]	X	64617505	64789725	172221	+	protein_coding	ENSSSCT00000040461	100520772	-2.688	4.63234	0.000449192	0.00112951
ENSSSCG00000022202	TOX2	TOX high mobility group box family member 2 [Source:VGNC Symbol;Acc:VGNC:95734]	17	46433027	46577076	144050	+	protein_coding	ENSSSCT00000030459	100738797	4.37271	-2.45213	0.000489011	0.00121719
ENSSSCG00000004318	RRAGD	Ras related GTP binding D [Source:VGNC Symbol;Acc:VGNC:92457]	1	57374051	57424061	50011	-	protein_coding	ENSSSCT00000054872	100156654	-7.63604	0.352396	0.000497757	0.00123564
ENSSSCG00000032842	GIPC1	GIPC PDZ domain containing family member 1 [Source:VGNC Symbol;Acc:VGNC:88453]	2	64780442	64798783	18342	+	protein_coding	ENSSSCT00000080927	100514566	2.92066	0.266182	0.000546825	0.00134284
ENSSSCG00000051584		NULL	13	46214286	46219222	4937	-	lncRNA	ENSSSCT00000081913	NA	4.20598	-3.15059	0.000563682	0.00137993
ENSSSCG00000028420	EIF4E	eukaryotic translation initiation factor 4E [Source:VGNC Symbol;Acc:VGNC:87626]	8	121409731	121466899	57169	+	protein_coding	ENSSSCT00000032198	100038030	-1.03892	6.43863	0.0005802	0.00141751
ENSSSCG00000007557	MICALL2	MICAL like 2 [Source:VGNC Symbol;Acc:VGNC:90210]	3	951323	971111	19789	-	protein_coding	ENSSSCT00000008289	100523596	2.66576	1.72156	0.000610693	0.00148326
ENSSSCG00000047655		NULL	16	28514221	28631568	117348	+	lncRNA	ENSSSCT00000085305	NA	1.46809	3.77951	0.000661202	0.00159145
ENSSSCG00000045386		NULL	8	76960005	76998746	38742	-	lncRNA	ENSSSCT00000086679	NA	-5.30012	-1.15898	0.000692037	0.00165605
ENSSSCG00000026663	DTD2	D-aminoacyl-tRNA deacylase 2 [Source:VGNC Symbol;Acc:VGNC:97970]	7	68106226	68116991	10766	+	protein_coding	ENSSSCT00000032499	100522380	2.04671	3.25621	0.000769321	0.00181888
ENSSSCG00000010183	COG2	component of oligomeric golgi complex 2 [Source:VGNC Symbol;Acc:VGNC:86855]	14	59661772	59703978	42207	-	protein_coding	ENSSSCT00000011149	100151825	-2.42357	4.2711	0.000792511	0.0018699
ENSSSCG00000042331		NULL	1	24301150	24635807	334658	-	lncRNA	ENSSSCT00000075297	NA	2.67103	0.388501	0.000807026	0.00189918
ENSSSCG00000036665	ZNF394	zinc finger protein 394 [Source:HGNC Symbol;Acc:HGNC:18832]	3	6429674	6437721	8048	-	protein_coding	ENSSSCT00000043177	NA	4.21682	-2.04877	0.000824651	0.00193545
ENSSSCG00000015363	AGR2	anterior gradient 2, protein disulphide isomerase family member [Source:VGNC Symbol;Acc:VGNC:85187]	9	86039015	86053857	14843	-	protein_coding	ENSSSCT00000043455	100514482	-5.71058	1.69837	0.00084194	0.00197221
ENSSSCG00000008444	PRKCE	protein kinase C epsilon [Source:VGNC Symbol;Acc:VGNC:91807]	3	94349889	94909020	559132	-	protein_coding	ENSSSCT00000009246	100524932	-3.62651	1.77734	0.000874745	0.00204146
ENSSSCG00000035199	PTGES3L	prostaglandin E synthase 3 like [Source:VGNC Symbol;Acc:VGNC:91953]	12	19909297	19915848	6552	+	protein_coding	ENSSSCT00000076222	110255999	2.60846	1.4867	0.000884286	0.00206067
ENSSSCG00000031332	NAA30	N-alpha-acetyltransferase 30, NatC catalytic subunit [Source:VGNC Symbol;Acc:VGNC:96751]	1	186530136	186555897	25762	+	protein_coding	ENSSSCT00000049471	100152018	-1.6076	5.96743	0.000885147	0.00206237
ENSSSCG00000012133	ASB11	ankyrin repeat and SOCS box containing 11 [Source:VGNC Symbol;Acc:VGNC:85560]	X	11842855	11868793	25939	-	protein_coding	ENSSSCT00000013272	100154431	-4.94131	2.10194	0.000904073	0.00210212
ENSSSCG00000044616		NULL	9	129472406	129496046	23641	+	lncRNA	ENSSSCT00000086716	NA	4.58903	-3.05689	0.000922673	0.00214062
ENSSSCG00000009486	SLITRK6	SLIT and NTRK like family member 6 [Source:VGNC Symbol;Acc:VGNC:93211]	11	56508709	56522212	13504	-	protein_coding	ENSSSCT00000062387	100153917	-5.81326	0.757546	0.000958222	0.00221657
ENSSSCG00000041966		NULL	9	134956226	134975372	19147	+	lncRNA	ENSSSCT00000088108	NA	4.09055	-2.18534	0.000965568	0.00223225
ENSSSCG00000003267	MBOAT7	membrane bound O-acyltransferase domain containing 7 [Source:VGNC Symbol;Acc:VGNC:90059]	6	55939450	55955739	16290	+	protein_coding	ENSSSCT00000003628	100521498	1.6621	2.80128	0.00098994	0.00228056
ENSSSCG00000011627	ACP3	acid phosphatase 3 [Source:VGNC Symbol;Acc:VGNC:85025]	13	73471881	73571052	99172	+	protein_coding	ENSSSCT00000012724	100302507	3.31536	0.42042	0.0010014	0.00230526
ENSSSCG00000021363	CHD3	chromodomain helicase DNA binding protein 3 [Source:VGNC Symbol;Acc:VGNC:86631]	12	53112230	53165653	53424	+	protein_coding	ENSSSCT00000050125	100188906	0.791485	5.867	0.00108205	0.00247359
ENSSSCG00000028877	RAD51B	RAD51 paralog B [Source:VGNC Symbol;Acc:VGNC:92058]	7	91592424	92345294	752871	+	protein_coding	ENSSSCT00000087100	100519785	1.39689	3.96882	0.00114182	0.00259626
ENSSSCG00000011890	NR1I2	nuclear receptor subfamily 1 group I member 2 [Source:VGNC Symbol;Acc:VGNC:90873]	13	140364075	140406112	42038	-	protein_coding	ENSSSCT00000013011	397228	3.29341	-0.841555	0.00125188	0.00282004
ENSSSCG00000015050	ZW10	zw10 kinetochore protein [Source:VGNC Symbol;Acc:VGNC:95340]	9	41345682	41400304	54623	-	protein_coding	ENSSSCT00000016416	110255202	-0.95342	5.66608	0.00130927	0.00293671
ENSSSCG00000027916		peroxisomal biosis factor 10 [Source:VGNC Symbol;Acc:VGNC:91320]	6	64311198	64317639	6442	-	protein_coding	ENSSSCT00000080325	100736805	3.01205	0.310827	0.00131569	0.00294943
ENSSSCG00000008413	GPR75	G protein-coupled receptor 75 [Source:VGNC Symbol;Acc:VGNC:88636]	3	87341345	87350637	9293	+	protein_coding	ENSSSCT00000048891	100517153	4.10233	-1.72839	0.00141165	0.00314214
ENSSSCG00000008808	GNPDA2	glucosamine-6-phosphate deaminase 2 [Source:VGNC Symbol;Acc:VGNC:88545]	8	35134652	35219476	84825	-	protein_coding	ENSSSCT00000083376	100516500, 100516092	1.17719	4.17479	0.00152984	0.00337332
ENSSSCG00000004912	SEC11C	SEC11 homolog C, signal peptidase complex subunit [Source:VGNC Symbol;Acc:VGNC:92667]	1	161754863	161769526	14664	-	protein_coding	ENSSSCT00000005420	100524124	1.68708	4.07387	0.00153896	0.00339058
ENSSSCG00000047016		NULL	14	34329443	34335002	5560	+	lncRNA	ENSSSCT00000080439	NA	2.68018	0.651061	0.00154049	0.00339348
ENSSSCG00000005626	FPGS	folylpolyglutamate synthase [Source:VGNC Symbol;Acc:VGNC:88230]	1	268287729	268309411	21683	+	protein_coding	ENSSSCT00000006186	100736908	-4.37052	0.230382	0.00157736	0.00346426
ENSSSCG00000007465	B4GALT5	beta-1,4-galactosyltransferase 5 [Source:VGNC Symbol;Acc:VGNC:96499]	17	51259786	51356803	97018	-	protein_coding	ENSSSCT00000040833	100522653	1.00523	6.70919	0.00166104	0.00362908
ENSSSCG00000007235	TPX2	TPX2 microtubule nucleation factor [Source:VGNC Symbol;Acc:VGNC:95559]	17	35431370	35484760	53391	+	protein_coding	ENSSSCT00000026450	100525546	-0.833683	7.88862	0.00166841	0.00364215
ENSSSCG00000046747		NULL	3	25067705	25125977	58273	+	protein_coding	ENSSSCT00000074793	NA	4.47366	-2.97881	0.00170792	0.00371706
ENSSSCG00000016318	ASB18	ankyrin repeat and SOCS box containing 18 [Source:VGNC Symbol;Acc:VGNC:95922]	15	136049740	136116209	66470	-	protein_coding	ENSSSCT00000089924	100621336	-5.53906	-1.45776	0.00176663	0.00382789
ENSSSCG00000031705		NULL	16	18367282	18416501	49220	-	protein_coding	ENSSSCT00000054250	110257335	-1.14692	6.28368	0.00182383	0.00393776
ENSSSCG00000010798	GGA2	golgi associated, gamma adaptin ear containing, ARF binding protein 2 [Source:VGNC Symbol;Acc:VGNC:88432]	3	22695373	22736599	41227	+	protein_coding	ENSSSCT00000081701	100524333	0.857909	5.94154	0.00196732	0.00421805
ENSSSCG00000026078	GLCE	glucuronic acid epimerase [Source:VGNC Symbol;Acc:VGNC:88477]	1	167007964	167122185	114222	+	protein_coding	ENSSSCT00000022924	100154444	1.39719	4.45336	0.00200022	0.00428392
ENSSSCG00000016601	SPAM1	sperm adhesion molecule 1 [Source:VGNC Symbol;Acc:VGNC:93375]	18	23589952	23598739	8788	-	protein_coding	ENSSSCT00000018074	397074	4.39765	-2.11244	0.00202638	0.00433642
ENSSSCG00000023166	RNF227	ring finger protein 227 [Source:VGNC Symbol;Acc:VGNC:99033]	12	53163863	53166567	2705	-	protein_coding	ENSSSCT00000023461	102159363	-4.99651	-0.730513	0.00212038	0.00451977
ENSSSCG00000038442	TMLHE	trimethyllysine hydroxylase, epsilon [Source:VGNC Symbol;Acc:VGNC:94226]	X	125598105	125673680	75576	-	protein_coding	ENSSSCT00000013999	100515702	1.18224	4.75559	0.00221514	0.0047033
ENSSSCG00000034916	GORASP1	golgi reassembly stacking protein 1 [Source:VGNC Symbol;Acc:VGNC:88559]	13	23786245	23797487	11243	-	protein_coding	ENSSSCT00000089897	100518933	1.41993	2.78087	0.00225733	0.00478706
ENSSSCG00000033624	SRGAP3	SLIT-ROBO Rho GTPase activating protein 3 [Source:VGNC Symbol;Acc:VGNC:93455]	13	65367608	65721406	353799	-	protein_coding	ENSSSCT00000059432	102167373	-5.86001	0.482682	0.00235923	0.00498101
ENSSSCG00000047302		NULL	16	28660232	28667629	7398	+	lncRNA	ENSSSCT00000085598	NA	1.6625	2.23689	0.00247075	0.00518933
ENSSSCG00000043089		NULL	14	12889971	12893983	4013	+	lncRNA	ENSSSCT00000071999	NA	2.90352	0.277094	0.0025541	0.00534941
ENSSSCG00000027669	TNS1	tensin 1 [Source:HGNC Symbol;Acc:HGNC:11973]	15	119949528	120177353	227826	-	protein_coding	ENSSSCT00000074371	100514801	4.13412	-2.5104	0.0026523	0.00552714
ENSSSCG00000013084	TMEM216	transmembrane protein 216 [Source:VGNC Symbol;Acc:VGNC:94140]	2	10115607	10121811	6205	-	protein_coding	ENSSSCT00000056903	100519467	-5.42086	0.368441	0.00268666	0.0055921
ENSSSCG00000006415	CADM3	cell adhesion molecule 3 [Source:VGNC Symbol;Acc:VGNC:86135]	4	91227362	91260098	32737	-	protein_coding	ENSSSCT00000042275	100157273	-5.35434	-1.59618	0.00282158	0.00584681
ENSSSCG00000012883	GAL	galanin and GMAP prepropeptide [Source:VGNC Symbol;Acc:VGNC:98016]	2	4350909	4357170	6262	-	protein_coding	ENSSSCT00000059977	397465	3.56927	-3.70102	0.00289116	0.00597745
ENSSSCG00000043831		NULL	1	74349477	74352199	2723	+	lncRNA	ENSSSCT00000088711	NA	3.42944	-0.359438	0.00296091	0.00610402
ENSSSCG00000012062	TTC3	tetratricopeptide repeat domain 3 [Source:VGNC Symbol;Acc:VGNC:94545]	13	200694616	200821912	127297	+	protein_coding	ENSSSCT00000058719	106505861	0.700347	6.38577	0.00298338	0.00614632
ENSSSCG00000035347	CYP2C42	cytochrome P450 C42 [Source:NCBI gene (formerly Entrezgene);Acc:403111]	14	106013495	106713121	699627	+	protein_coding	ENSSSCT00000041709	403111:403110	2.012	3.2794	0.00317901	0.00650932
ENSSSCG00000000591	PIK3C2G	phosphatidylinositol-4-phosphate 3-kinase catalytic subunit type 2 gamma [Source:VGNC Symbol;Acc:VGNC:91438]	5	54474624	54849512	374889	-	protein_coding	ENSSSCT00000031285	100523844	-4.205	1.25503	0.00325644	0.00665057
ENSSSCG00000010502	CCNJ	cyclin J [Source:VGNC Symbol;Acc:VGNC:86360]	14	107425115	107542762	117648	+	protein_coding	ENSSSCT00000082001	100154790	-2.39093	3.00637	0.00359538	0.00728609
ENSSSCG00000016298	INPP5D	inositol polyphosphate-5-phosphatase D [Source:VGNC Symbol;Acc:VGNC:96374]	15	133501092	133626647	125556	+	protein_coding	ENSSSCT00000063576	100526019	1.47266	4.09209	0.00365452	0.0073938
ENSSSCG00000028149	THYN1	thymocyte nuclear protein 1 [Source:VGNC Symbol;Acc:VGNC:93974]	9	60802919	60807409	4491	-	protein_coding	ENSSSCT00000026386	100627444	-3.85074	-0.285295	0.00366175	0.00740629
ENSSSCG00000014956	ANKRD49	ankyrin repeat domain 49 [Source:VGNC Symbol;Acc:VGNC:85340]	9	26634708	26642512	7805	+	protein_coding	ENSSSCT00000016317	100516989	-1.23636	5.06249	0.00370162	0.00747333
ENSSSCG00000028905	TNIK	TRAF2 and NCK interacting kinase [Source:VGNC Symbol;Acc:VGNC:98381]	13	109643895	110052229	408335	-	protein_coding	ENSSSCT00000056995	100233204	1.1518	5.38319	0.00377805	0.00760245
ENSSSCG00000029509	KIF22	kinesin family member 22 [Source:VGNC Symbol;Acc:VGNC:89465]	3	18023093	18041887	18795	+	protein_coding	ENSSSCT00000029036	100623146	-1.87974	4.20591	0.00379182	0.00762627
ENSSSCG00000012978	AP5B1	adaptor related protein complex 5 subunit beta 1 [Source:VGNC Symbol;Acc:VGNC:85395]	2	6548027	6553808	5782	+	protein_coding	ENSSSCT00000014186	100511736	-3.81509	0.40864	0.00380089	0.00763866
ENSSSCG00000007944		NULL	3	37928095	37986535	58441	+	protein_coding	ENSSSCT00000061292	100513346	2.87918	-0.204488	0.00382698	0.00768421
ENSSSCG00000004364	HACE1	HECT domain and ankyrin repeat containing E3 ubiquitin protein ligase 1 [Source:VGNC Symbol;Acc:VGNC:88769]	1	70993341	71105012	111672	-	protein_coding	ENSSSCT00000004823	100156102	-1.38034	4.68751	0.0038439	0.00771328
ENSSSCG00000049366		NULL	1	235275594	235524760	249167	-	lncRNA	ENSSSCT00000083210	NA	-5.61855	-1.73865	0.00391511	0.00783718
ENSSSCG00000013387		calcitonin receptor-stimulating peptide-2 [Source:NCBI gene (formerly Entrezgene);Acc:396574]	2	44245377	44249053	3677	-	protein_coding	ENSSSCT00000014623	396574	-5.60369	-1.66583	0.00393952	0.00787805
ENSSSCG00000010580	NFKB2	nuclear factor kappa B subunit 2 [Source:VGNC Symbol;Acc:VGNC:90720]	14	113406004	113414173	8170	+	protein_coding	ENSSSCT00000011573	100153829	-2.40945	2.77765	0.00404735	0.00807111
ENSSSCG00000017321	LYZL6	lysozyme like 6 [Source:VGNC Symbol;Acc:VGNC:89924]	12	17839744	17847014	7271	+	protein_coding	ENSSSCT00000018857	100738578	-4.90415	-2.38461	0.00405522	0.00808477
ENSSSCG00000045565		NULL	9	102180658	102187786	7129	-	protein_coding	ENSSSCT00000071377	NA	3.88207	-3.24279	0.00423036	0.00840096
ENSSSCG00000009751	FZD10	frizzled class receptor 10 [Source:VGNC Symbol;Acc:VGNC:88279]	14	24920679	24922424	1746	-	protein_coding	ENSSSCT00000010690	100511782	3.75121	-1.2215	0.00425229	0.00843494
ENSSSCG00000035949	FTO	FTO alpha-ketoglutarate dependent dioxygenase [Source:VGNC Symbol;Acc:VGNC:88259]	6	31174569	31564707	390139	-	protein_coding	ENSSSCT00000038045	100127165	2.86593	1.22091	0.00429962	0.0085181
ENSSSCG00000020758	NQO2	N-ribosyldihydronicotinamide:quinone reductase 2 [Source:VGNC Symbol;Acc:VGNC:90867]	7	1792887	1806302	13416	+	protein_coding	ENSSSCT00000049826	100739771	2.10794	1.04133	0.0043264	0.00856683
ENSSSCG00000012593	HTR2C	5-hydroxytryptamine receptor 2C [Source:VGNC Symbol;Acc:VGNC:96737]	X	94053456	94313356	259901	+	protein_coding	ENSSSCT00000035084	100524920	4.37566	-2.92307	0.00432774	0.00856842
ENSSSCG00000005278		NULL	1	229660101	229666407	6307	-	protein_coding	ENSSSCT00000005813	NA	1.53667	5.81373	0.00443584	0.00875712
ENSSSCG00000015052	USP28	ubiquitin specific peptidase 28 [Source:VGNC Symbol;Acc:VGNC:94756]	9	41417559	41480985	63427	-	protein_coding	ENSSSCT00000052875	100519614	-1.85578	4.6851	0.00467387	0.00918213
ENSSSCG00000001918	NPTN	neuroplastin [Source:VGNC Symbol;Acc:VGNC:90861]	7	59713204	59840594	127391	+	protein_coding	ENSSSCT00000040856	100155307	-0.698348	6.67601	0.00473098	0.00928042
ENSSSCG00000005725		transcription termination factor 1 [Source:VGNC Symbol;Acc:VGNC:94562]	1	272180406	272212483	32078	-	protein_coding	ENSSSCT00000045069	100511433	1.43194	3.20672	0.004735	0.00928687
ENSSSCG00000042492		NULL	18	14923392	14935813	12422	-	lncRNA	ENSSSCT00000075496	NA	3.36999	-1.13794	0.00473562	0.00928687
ENSSSCG00000014894		NULL	9	13045171	13282186	237016	-	pseudogene	ENSSSCT00000016249	100514784	-4.69524	1.08021	0.00478145	0.00936077
ENSSSCG00000013066	INCENP	inner centromere protein [Source:VGNC Symbol;Acc:VGNC:89130]	2	9411942	9445832	33891	-	protein_coding	ENSSSCT00000014282	100516847	-1.24271	4.96175	0.00479478	0.00938104
ENSSSCG00000006595	IVL	involucrin [Source:NCBI gene (formerly Entrezgene);Acc:407242]	4	96656033	96658737	2705	-	protein_coding	ENSSSCT00000007226	407242	4.02908	-3.137	0.0048046	0.00939675
ENSSSCG00000043640		NULL	1	233074855	233083301	8447	-	protein_coding	ENSSSCT00000083641	102163379	-5.63885	-1.83027	0.00481061	0.00940734
ENSSSCG00000003908	TSPAN1	tetraspanin 1 [Source:VGNC Symbol;Acc:VGNC:94498]	6	165224641	165235150	10510	-	protein_coding	ENSSSCT00000004323	100511571	2.05937	2.96676	0.00487514	0.00952406
ENSSSCG00000041278		NULL	2	89218974	89227458	8485	-	pseudogene	ENSSSCT00000071249	NA	3.74969	-1.7998	0.00489499	0.00955573
ENSSSCG00000050739		NULL	6	57719478	57724714	5237	+	lncRNA	ENSSSCT00000087375	NA	3.90037	-2.39336	0.00494637	0.00964766
ENSSSCG00000014989	DCUN1D5	defective in cullin neddylation 1 domain containing 5 [Source:VGNC Symbol;Acc:VGNC:87198]	9	33674268	33707618	33351	-	protein_coding	ENSSSCT00000040375	100522200	-1.41817	4.91138	0.00497236	0.00969355
ENSSSCG00000042579		NULL	10	65994366	66000833	6468	-	lncRNA	ENSSSCT00000082681	NA	3.52679	-0.196184	0.00502737	0.00978382
ENSSSCG00000002378	MLH3	mutL homolog 3 [Source:HGNC Symbol;Acc:HGNC:7128]	7	98220315	98259624	39310	-	protein_coding	ENSSSCT00000050288	100155997	-1.79626	3.92917	0.00510303	0.00991882
ENSSSCG00000007034	PSD3	pleckstrin and Sec7 domain containing 3 [Source:HGNC Symbol;Acc:HGNC:19093]	17	12645747	13264199	618453	+	protein_coding	ENSSSCT00000058258	100623956	-1.25016	4.29908	0.00511294	0.00993563
ENSSSCG00000008762	STIM2	stromal interaction molecule 2 [Source:VGNC Symbol;Acc:VGNC:98967]	8	20456363	20609282	152920	+	protein_coding	ENSSSCT00000059551	100519497	-3.16276	2.75214	0.00512233	0.00995141
ENSSSCG00000044312		NULL	6	54404828	54417712	12885	-	protein_coding	ENSSSCT00000069650	110261362	-4.86703	-0.18708	0.00512684	0.00995772
a, Ensembl (https://m.ensembl.org/index.html, accessed on 12 February 2023) gene ID.
b, Gene symbol.
c, Chromosome or scaffold number where gene is located.
d, Start and end position of gene in the Sus scrofa v11 reference sequence
e, Length of the gene
f, Ensembl transcript ID.
g, Log2 fold change relative to BCB+ oocytes.
h, Average expression levels, shown in TMM-normalised log2 count per million (CPM) sequence reads.
i, Raw p-value of DEG analysis by EdgeR glmFit.
j, Significant difference in expression between BCB+ oocyte and blastocyst by FDR test (p < 0.05).

## Sheet: Table S7
Table S7. Longitudinal DEG analysis of genes differentially expressed only in the comparison between oocytes and blastocysts following MT supplementation.
gene_ida	symbolb	description	Chr/Scaffoldc	startd	endd	lengthe	strand	gene_biotype	transcript_idf	entrez_id	logFCg	logCPMh	P Valuei	FDRj
ENSSSCG00000048420		Novel gene	AEMK02000602.1	69474	104509	35036	-	lncRNA	ENSSSCT00000084160	NA	6.81882	0.974095	1.92673e-13	2.75552e-12
ENSSSCG00000041004		Novel gene	4	38020745	38023436	2692	-	protein_coding	ENSSSCT00000078839	NA	5.74741	-3.42808	5.00353e-11	4.61274e-10
ENSSSCG00000018084	ND3	mitochondrially encoded NADH:ubiquinone oxidoreductase core subunit 3 [Source:VGNC Symbol;Acc:VGNC:99794]	MT	10653	10998	346	+	protein_coding	ENSSSCT00000019679	808508	1.99519	10.3708	2.19195e-10	1.78185e-09
ENSSSCG00000043677		NULL	4	18637045	18640317	3273	+	pseudogene	ENSSSCT00000077479	NA	6.12152	-2.12859	5.05459e-10	3.82091e-09
ENSSSCG00000039862	TRIB3	tribbles pseudokinase 3 [Source:VGNC Symbol;Acc:VGNC:95791]	17	34807534	34816451	8918	-	protein_coding	ENSSSCT00000044641	100518810	4.25443	1.50873	7.51281e-10	5.5073e-09
ENSSSCG00000028913		Novel gene	X	83338739	83351103	12365	-	protein_coding	ENSSSCT00000013680	100153087	5.95	-3.14724	1.31183e-09	9.18046e-09
ENSSSCG00000039947	KCNJ2	potassium inwardly rectifying channel subfamily J member 2 [Source:VGNC Symbol;Acc:VGNC:89357]	12	10349409	10362244	12836	-	protein_coding	ENSSSCT00000050128	397293	6.3744	-2.69647	2.25535e-09	1.49527e-08
ENSSSCG00000042056		NULL	6	61303898	61306183	2286	-	lncRNA	ENSSSCT00000066736	NA	5.42601	-3.16817	3.3471e-09	2.14416e-08
ENSSSCG00000049454		Novel gene	1	169955439	169960369	4931	+	lncRNA	ENSSSCT00000067876	NA	5.48762	-2.86604	4.30951e-09	2.70781e-08
ENSSSCG00000004673	SLC28A2	solute carrier family 28 member 2 [Source:VGNC Symbol;Acc:VGNC:93042]	1	126472525	126511365	38841	-	protein_coding	ENSSSCT00000005159	100522231	6.69106	-2.30174	5.41376e-09	3.3351e-08
ENSSSCG00000031101	METTL21C	methyltransferase like 21C [Source:VGNC Symbol;Acc:VGNC:90159]	11	71010850	71020730	9881	-	protein_coding	ENSSSCT00000044272	100525886	5.90536	-3.06827	1.08785e-08	6.27759e-08
ENSSSCG00000027387	MS4A12	membrane spanning 4-domains A12 [Source:VGNC Symbol;Acc:VGNC:90408]	2	11177412	11193661	16250	-	protein_coding	ENSSSCT00000040365	100627859	5.3918	-2.75185	1.25094e-08	7.14325e-08
ENSSSCG00000047877		Novel gene	13	116573023	116575579	2557	-	protein_coding	ENSSSCT00000082026	NA	5.26805	-3.33299	1.38286e-08	7.82409e-08
ENSSSCG00000002867	CEBPG	CCAAT enhancer binding protein gamma [Source:VGNC Symbol;Acc:VGNC:86534]	6	43164918	43175002	10085	+	protein_coding	ENSSSCT00000066433	100525580	2.06534	5.15264	2.79539e-08	1.48531e-07
ENSSSCG00000050874		NULL	AEMK02000598.1	144378	213675	69298	-	lncRNA	ENSSSCT00000084875	NA	5.88178	-2.80711	2.83096e-08	1.50139e-07
ENSSSCG00000041492		NULL	X	40623228	40629756	6529	+	lncRNA	ENSSSCT00000084710	NA	5.31296	-3.07963	2.83525e-08	1.50316e-07
ENSSSCG00000039663	TWSG1	twisted gastrulation BMP signaling modulator 1 [Source:VGNC Symbol;Acc:VGNC:94598]	6	98623439	98678258	54820	-	protein_coding	ENSSSCT00000072069	100519317	4.12206	1.30478	6.83941e-08	3.36542e-07
ENSSSCG00000050913		NULL	13	69290388	69298476	8089	+	lncRNA	ENSSSCT00000090457	NA	5.00822	-3.28538	6.8811e-08	3.38488e-07
ENSSSCG00000008841	PDGFRA	platelet derived growth factor receptor alpha [Source:VGNC Symbol;Acc:VGNC:98179]	8	40967493	41021442	53950	+	protein_coding	ENSSSCT00000009678	100627123	4.83737	1.58625	1.75394e-07	7.91336e-07
ENSSSCG00000049241		NULL	AEMK02000598.1	70276	75430	5155	+	protein_coding	ENSSSCT00000087098	100622893	5.69949	-2.43687	2.28321e-07	1.00874e-06
ENSSSCG00000050565		NULL	13	205330605	205355001	24397	-	lncRNA	ENSSSCT00000074327	NA	5.30414	-2.70336	2.62711e-07	1.14146e-06
ENSSSCG00000036886	ZNF792	zinc finger protein 792 [Source:VGNC Symbol;Acc:VGNC:95304]	6	44502605	44536853	34249	-	protein_coding	ENSSSCT00000063176	102158403	4.61036	-0.307258	2.80962e-07	1.21292e-06
ENSSSCG00000038852		NULL	3	17801225	17806962	5738	+	protein_coding	ENSSSCT00000081077	100620532	5.34309	-2.38863	4.96766e-07	2.02659e-06
ENSSSCG00000039598	ADAT2	adenosine deaminase tRNA specific 2 [Source:VGNC Symbol;Acc:VGNC:85100]	1	21801560	21827316	25757	+	protein_coding	ENSSSCT00000074272	100154785	5.48172	-1.89905	5.42348e-07	2.18914e-06
ENSSSCG00000051669		NULL	5	16666879	16678253	11375	+	protein_coding	ENSSSCT00000085964	NA	5.24116	-1.76027	6.37846e-07	2.53304e-06
ENSSSCG00000042432		NULL	2	95480165	95483807	3643	-	protein_coding	ENSSSCT00000078712	NA	4.93478	-3.07974	6.62171e-07	2.61908e-06
ENSSSCG00000042292		NULL	17	19443677	19465754	22078	+	lncRNA	ENSSSCT00000087495	NA	5.11723	-3.22595	6.6825e-07	2.64047e-06
ENSSSCG00000043680		NULL	9	14646591	14654241	7651	+	protein_coding	ENSSSCT00000077191	NA	6.23805	-2.91722	9.8338e-07	3.71951e-06
ENSSSCG00000025652	CDH1	cadherin 1 [Source:VGNC Symbol;Acc:VGNC:86473]	6	18075480	18155986	80507	-	protein_coding	ENSSSCT00000041655	100048953	0.876326	9.32887	1.40672e-06	5.15479e-06
ENSSSCG00000003854	ECHDC2	enoyl-CoA hydratase domain containing 2 [Source:VGNC Symbol;Acc:VGNC:97025]	6	159326150	159349471	23322	+	protein_coding	ENSSSCT00000079787	100519847	1.95718	3.26613	1.85194e-06	6.64253e-06
ENSSSCG00000003721	CHST9	carbohydrate sulfotransferase 9 [Source:VGNC Symbol;Acc:VGNC:86683]	6	111465123	111719888	254766	-	protein_coding	ENSSSCT00000048055	100515146	5.7472	-3.47733	2.10398e-06	7.46156e-06
ENSSSCG00000001213	GPX6	glutathione peroxidase 6 [Source:VGNC Symbol;Acc:VGNC:88654]	7	22256038	22267992	11955	-	protein_coding	ENSSSCT00000001311	100154091	6.01065	-1.54979	2.11613e-06	7.49789e-06
ENSSSCG00000044385		NULL	6	53336098	53338140	2043	-	lncRNA	ENSSSCT00000088041	NA	5.15603	-3.04663	2.5015e-06	8.72589e-06
ENSSSCG00000015144	GRAMD1B	GRAM domain containing 1B [Source:VGNC Symbol;Acc:VGNC:88656]	9	50258971	50509799	250829	+	protein_coding	ENSSSCT00000078660	100512979	2.04524	4.58932	2.65284e-06	9.19066e-06
ENSSSCG00000046318		NULL	16	50845621	50853137	7517	-	lncRNA	ENSSSCT00000080302	NA	4.85223	-3.08334	2.72516e-06	9.40606e-06
ENSSSCG00000041041		NULL	15	108377234	108381352	4119	-	pseudogene	ENSSSCT00000067963	NA	5.29601	-2.24029	2.95144e-06	1.01029e-05
ENSSSCG00000023294	KRCC1	lysine rich coiled-coil 1 [Source:VGNC Symbol;Acc:VGNC:89571]	3	57928260	57946654	18395	+	protein_coding	ENSSSCT00000040996	100515537	5.28491	-2.64795	3.62882e-06	1.22041e-05
ENSSSCG00000033766		electron transfer flavoprotein subunit beta lysine methyltransferase [Source:VGNC Symbol;Acc:VGNC:103234]	5	42568214	42575975	7762	-	protein_coding	ENSSSCT00000044390	110260714	3.26663	1.23687	3.74984e-06	1.25671e-05
ENSSSCG00000010105	SMPD4	sphingomyelin phosphodiesterase 4 [Source:VGNC Symbol;Acc:VGNC:93264]	14	50663608	50689353	25746	+	protein_coding	ENSSSCT00000056035	100152725	1.99229	3.01679	3.90547e-06	1.30489e-05
ENSSSCG00000047342		NULL	3	80034489	80052706	18218	+	lncRNA	ENSSSCT00000072311	NA	4.49714	-2.85584	4.17679e-06	1.38604e-05
ENSSSCG00000006873	FRRS1	ferric chelate reductase 1 [Source:VGNC Symbol;Acc:VGNC:88244]	4	118269143	118711771	442629	+	protein_coding	ENSSSCT00000045257	100151766	2.46674	2.87629	4.36946e-06	1.44208e-05
ENSSSCG00000045691		NULL	11	1973416	1989496	16081	-	lncRNA	ENSSSCT00000086683	NA	4.57318	-0.739427	4.3721e-06	1.44265e-05
ENSSSCG00000049076		NULL	15	106988122	106993496	5375	-	lncRNA	ENSSSCT00000079562	NA	5.29651	-1.68347	4.84629e-06	1.58155e-05
ENSSSCG00000004719	CDAN1	codanin 1 [Source:VGNC Symbol;Acc:VGNC:86441]	1	128641430	128655554	14125	+	protein_coding	ENSSSCT00000005211	100512030	3.13363	1.35431	5.34512e-06	1.72645e-05
ENSSSCG00000038597	KLHDC9	kelch domain containing 9 [Source:VGNC Symbol;Acc:VGNC:89510]	4	89327564	89344523	16960	-	protein_coding	ENSSSCT00000056344	100153656	4.14872	-0.607414	5.55255e-06	1.78794e-05
ENSSSCG00000001656	RRP36	ribosomal RNA processing 36 [Source:NCBI gene (formerly Entrezgene);Acc:100141407]	7	38087258	38094548	7291	+	protein_coding	ENSSSCT00000001846	100141407	2.01034	2.92757	6.11966e-06	1.95735e-05
ENSSSCG00000044464		NULL	9	717476	721885	4410	+	pseudogene	ENSSSCT00000067863	NA	4.91942	-2.65319	6.23876e-06	1.9918e-05
ENSSSCG00000000894	CCDC38	coiled-coil domain containing 38 [Source:VGNC Symbol;Acc:VGNC:86296]	5	87568989	87616185	47197	+	protein_coding	ENSSSCT00000047197	100157054	4.8648	-2.22998	6.26245e-06	1.99855e-05
ENSSSCG00000026363	CHRNB3	cholinergic receptor nicotinic beta 3 subunit [Source:VGNC Symbol;Acc:VGNC:95916]	17	11687557	11722183	34627	+	protein_coding	ENSSSCT00000029069	100622201	5.4064	-3.35113	6.47165e-06	2.05573e-05
ENSSSCG00000003888	STIL	STIL centriolar assembly protein [Source:VGNC Symbol;Acc:VGNC:93545]	6	164197558	164266919	69362	+	protein_coding	ENSSSCT00000042703	100522443	1.28972	5.89484	6.69386e-06	2.11692e-05
ENSSSCG00000049597		NULL	15	114106194	114109167	2974	+	pseudogene	ENSSSCT00000084002	NA	4.81351	-3.1152	8.28711e-06	2.5586e-05
ENSSSCG00000017202		NULL	12	5632365	5634726	2362	+	protein_coding	ENSSSCT00000018727	100521680	1.03495	7.21797	8.79836e-06	2.6955e-05
ENSSSCG00000011433	WDR82	WD repeat domain 82 [Source:VGNC Symbol;Acc:VGNC:94944]	13	34387802	34412140	24339	-	protein_coding	ENSSSCT00000012513	100522703	0.727431	7.25659	9.94153e-06	3.00864e-05
ENSSSCG00000005314	ARHGEF39	Rho guanine nucleotide exchange factor 39 [Source:VGNC Symbol;Acc:VGNC:85500]	1	236377802	236387667	9866	-	protein_coding	ENSSSCT00000089429	100151987	2.53909	1.44401	1.11594e-05	3.33261e-05
ENSSSCG00000043964		NULL	17	22324490	22331117	6628	+	pseudogene	ENSSSCT00000078494	NA	4.82707	-2.25551	1.15879e-05	3.44921e-05
ENSSSCG00000036379		NULL	3	21638449	21651362	12914	+	lncRNA	ENSSSCT00000053319	NA	5.3071	-0.655728	1.19042e-05	3.53334e-05
ENSSSCG00000047875		NULL	X	125109085	125112154	3070	-	protein_coding	ENSSSCT00000090987	102158155	4.66319	0.613226	1.39313e-05	4.07738e-05
ENSSSCG00000005241		NULL	1	221521302	221585155	63854	+	protein_coding	ENSSSCT00000005775	100156293	1.54292	4.06618	1.39558e-05	4.08377e-05
ENSSSCG00000010035	YWHAH	tyrosine 3-monooxygenase/tryptophan 5-monooxygenase activation protein eta [Source:VGNC Symbol;Acc:VGNC:95045]	14	48544177	48556493	12317	+	protein_coding	ENSSSCT00000010992	100155504	1.09669	6.07067	1.45103e-05	4.2303e-05
ENSSSCG00000027266	PNPLA3	patatin like phospholipase domain containing 3 [Source:VGNC Symbol;Acc:VGNC:103312]	5	5075622	5092515	16894	-	protein_coding	ENSSSCT00000026951	100049690	4.73276	-0.710594	1.50258e-05	4.3709e-05
ENSSSCG00000051652		NULL	5	8446239	8451612	5374	-	lncRNA	ENSSSCT00000070551	NA	4.74539	-2.31069	1.54543e-05	4.48504e-05
ENSSSCG00000025842	SPAG8	sperm associated antigen 8 [Source:VGNC Symbol;Acc:VGNC:93373]	1	236529262	236534630	5369	-	protein_coding	ENSSSCT00000005862	100513194	3.81625	0.151943	1.60391e-05	4.63995e-05
ENSSSCG00000025214	TSHZ3	teashirt zinc finger homeobox 3 [Source:VGNC Symbol;Acc:VGNC:94493]	6	41345468	41423751	78284	-	protein_coding	ENSSSCT00000028743	100627966	4.56549	-3.17657	1.62522e-05	4.69297e-05
ENSSSCG00000048427		NULL	13	143475449	143482780	7332	-	lncRNA	ENSSSCT00000084146	NA	4.98677	-3.4232	1.69126e-05	4.86048e-05
ENSSSCG00000047296		NULL	8	74030037	74033237	3201	+	lncRNA	ENSSSCT00000087006	NA	4.44241	-3.3847	1.70338e-05	4.89174e-05
ENSSSCG00000042756		NULL	6	170608471	170612592	4122	-	protein_coding	ENSSSCT00000075122	NA	2.69051	1.66076	1.73189e-05	4.96999e-05
ENSSSCG00000035224		NULL	12	25426124	25454659	28536	+	protein_coding	ENSSSCT00000063538	100621521	4.55595	0.207149	2.01074e-05	5.68934e-05
ENSSSCG00000026904		NFKB inhibitor beta [Source:VGNC Symbol;Acc:VGNC:90722]	6	47703636	47712664	9029	+	protein_coding	ENSSSCT00000025426	100621111	1.6286	3.08296	2.13962e-05	6.01937e-05
ENSSSCG00000049524		NULL	4	92775208	92791425	16218	-	protein_coding	ENSSSCT00000076627	100525572	5.01961	-2.3951	2.50872e-05	6.95707e-05
ENSSSCG00000045022		NULL	14	73821782	73828231	6450	+	lncRNA	ENSSSCT00000083895	NA	4.42705	-2.98454	2.74573e-05	7.55315e-05
ENSSSCG00000006137	WWP1	WW domain containing E3 ubiquitin protein ligase 1 [Source:VGNC Symbol;Acc:VGNC:94989]	4	50370088	50509113	139026	-	protein_coding	ENSSSCT00000080938	100157283	0.864023	6.30515	2.76519e-05	7.60137e-05
ENSSSCG00000042111		NULL	AEMK02000292.1	175590	211707	36118	+	lncRNA	ENSSSCT00000082753	NA	4.35086	-1.97494	2.88041e-05	7.89329e-05
ENSSSCG00000038148	PROKR1	prokineticin receptor 1 [Source:HGNC Symbol;Acc:HGNC:4524]	3	73690139	73788315	98177	-	protein_coding	ENSSSCT00000047838	100737690	4.70275	-2.06621	3.12473e-05	8.50364e-05
ENSSSCG00000011355		NULL	13	31262757	31295085	32329	-	protein_coding	ENSSSCT00000012432	100523209	4.82291	-2.69579	3.24449e-05	8.79003e-05
ENSSSCG00000038825		NULL	6	56453731	56592351	138621	+	protein_coding	ENSSSCT00000070484	110255287, 100626407, 100626318	2.01477	5.36409	3.29459e-05	8.92425e-05
ENSSSCG00000010161		NULL	14	56751143	56758921	7779	-	protein_coding	ENSSSCT00000011126	100512926	3.29819	1.10995	3.49061e-05	9.40988e-05
ENSSSCG00000013377	USH1C	USH1 protein network component harmonin [Source:VGNC Symbol;Acc:VGNC:94738]	2	41593802	41647411	53610	+	protein_coding	ENSSSCT00000014611	100514274	5.05856	-1.82447	3.59529e-05	9.66725e-05
ENSSSCG00000027806	SAMHD1	SAM and HD domain containing deoxynucleoside triphosphate triphosphohydrolase 1 [Source:VGNC Symbol;Acc:VGNC:95712]	17	40112978	40171895	58918	-	protein_coding	ENSSSCT00000028674	100154500	1.64783	4.00655	3.70814e-05	9.952e-05
ENSSSCG00000031598	CDADC1	cytidine and dCMP deaminase domain containing 1 [Source:VGNC Symbol;Acc:VGNC:86440]	11	18458299	18518146	59848	-	protein_coding	ENSSSCT00000086085	100620546	1.36858	4.52345	3.76593e-05	0.000100933
ENSSSCG00000046542		NULL	11	17548494	17562859	14366	-	lncRNA	ENSSSCT00000078267	NA	5.00422	-2.36022	3.84217e-05	0.000102784
ENSSSCG00000038946	SLC17A8	solute carrier family 17 member 8 [Source:VGNC Symbol;Acc:VGNC:92956]	5	83741715	83800809	59095	-	protein_coding	ENSSSCT00000057861	100526221	3.77816	-0.496907	3.84814e-05	0.000102874
ENSSSCG00000005126	PLAA	phospholipase A2 activating protein [Source:VGNC Symbol;Acc:VGNC:91502]	1	196176256	196274058	97803	+	protein_coding	ENSSSCT00000076584	100511909, 100511733	0.972907	5.57745	4.37027e-05	0.000115596
ENSSSCG00000043867		NULL	11	6961075	6968244	7170	-	lncRNA	ENSSSCT00000084019	NA	4.33367	-2.36249	4.7148e-05	0.000124125
ENSSSCG00000046706		NULL	6	44377022	44388471	11450	-	protein_coding	ENSSSCT00000081495	NA	4.58905	-1.9847	5.07394e-05	0.000132775
ENSSSCG00000051434		NULL	8	101358133	101371201	13069	-	lncRNA	ENSSSCT00000080471	NA	-4.65328	3.98115	5.10882e-05	0.00013356
ENSSSCG00000006904	GLMN	glomulin, FKBP associated protein [Source:VGNC Symbol;Acc:VGNC:88486]	4	124773979	124813337	39359	+	protein_coding	ENSSSCT00000073278	100153954	1.69648	3.21685	5.38862e-05	0.000140339
ENSSSCG00000024418	RHOU	ras homolog family member U [Source:VGNC Symbol;Acc:VGNC:92294]	14	60667108	60677731	10624	-	protein_coding	ENSSSCT00000023179	100626928	1.69108	3.07328	5.42327e-05	0.000141172
ENSSSCG00000031669	DOLPP1	dolichyldiphosphatase 1 [Source:VGNC Symbol;Acc:VGNC:87407]	1	269374934	269384349	9416	+	protein_coding	ENSSSCT00000090912	100516660	1.91239	2.15142	5.54976e-05	0.00014406
ENSSSCG00000006846	HENMT1	HEN methyltransferase 1 [Source:VGNC Symbol;Acc:VGNC:88844]	4	111364451	111382420	17970	+	protein_coding	ENSSSCT00000007498	100153448	1.04265	6.90861	5.79227e-05	0.000149787
ENSSSCG00000049722		NULL	AEMK02000361.1	946484	1267853	321370	+	lncRNA	ENSSSCT00000068183	NA	3.87536	-1.28754	6.12558e-05	0.000157707
ENSSSCG00000044674		NULL	9	38886217	38889679	3463	-	lncRNA	ENSSSCT00000081643	NA	4.6722	-3.2919	6.18037e-05	0.000158858
ENSSSCG00000045298		NULL	9	77307796	77315488	7693	-	lncRNA	ENSSSCT00000073195	NA	3.89364	-0.301695	6.22543e-05	0.000159963
ENSSSCG00000048340		NULL	1	112000639	112293487	292849	+	lncRNA	ENSSSCT00000073443	NA	4.2607	-1.11218	7.11539e-05	0.000181
ENSSSCG00000017741	TEFM	transcription elongation factor, mitochondrial [Source:VGNC Symbol;Acc:VGNC:93865]	12	42863268	42881526	18259	+	protein_coding	ENSSSCT00000019308	100522515	2.78791	1.53686	7.5522e-05	0.000190939
ENSSSCG00000043476		NULL	4	129967562	129988008	20447	+	lncRNA	ENSSSCT00000080281	NA	4.63292	-2.94842	7.67689e-05	0.000193625
ENSSSCG00000000005	CDPF1	cysteine rich DPF motif domain containing 1 [Source:VGNC Symbol;Acc:VGNC:86520]	5	3287229	3296329	9101	+	protein_coding	ENSSSCT00000000006	100518729	2.37768	0.833676	7.79839e-05	0.000196501
ENSSSCG00000017876	CYB5D2	cytochrome b5 domain containing 2 [Source:VGNC Symbol;Acc:VGNC:87122]	12	50155515	50168027	12513	+	protein_coding	ENSSSCT00000046272	100520452	3.39267	-1.1918	7.93624e-05	0.000199527
ENSSSCG00000000547	MRPS35	mitochondrial ribosomal protein S35 [Source:VGNC Symbol;Acc:VGNC:103303]	5	45973693	46030453	56761	-	protein_coding	ENSSSCT00000045802	100514049	2.32466	2.95331	8.47903e-05	0.000211989
ENSSSCG00000022200	SYT17	synaptotagmin 17 [Source:HGNC Symbol;Acc:HGNC:24119]	3	26446920	26525186	78267	+	protein_coding	ENSSSCT00000051152	100513981	4.62626	0.464569	8.81784e-05	0.000219623
ENSSSCG00000038953	UBE2B	ubiquitin conjugating enzyme E2 B [Source:VGNC Symbol;Acc:VGNC:94640]	2	136652784	136667949	15166	+	protein_coding	ENSSSCT00000055466	100513527	1.30917	4.12568	9.36945e-05	0.000231895
ENSSSCG00000036676	MAIP1	matrix AAA peptidase interacting protein 1 [Source:VGNC Symbol;Acc:VGNC:96118]	15	103578920	103590716	11797	+	protein_coding	ENSSSCT00000065969	100522576	1.62239	3.14573	0.000101396	0.000248766
ENSSSCG00000043191		NULL	18	34686178	34692455	6278	-	protein_coding	ENSSSCT00000082183	NA	4.41792	-2.95223	0.000104025	0.000254463
ENSSSCG00000012727	FMR1	FMRP translational regulator 1 [Source:VGNC Symbol;Acc:VGNC:88175]	X	120361229	120399835	38607	+	protein_coding	ENSSSCT00000034989	100155078	1.24685	6.05312	0.000106551	0.000260196
ENSSSCG00000016323	COPS8	COP9 signalosome subunit 8 [Source:VGNC Symbol;Acc:VGNC:96040]	15	136827862	136838048	10187	+	protein_coding	ENSSSCT00000017776	100515865	1.80713	3.19118	0.00010734	0.000261961
ENSSSCG00000024904	SEC22A	SEC22 homolog A, vesicle trafficking protein [Source:VGNC Symbol;Acc:VGNC:92673]	13	137165368	137250538	85171	-	protein_coding	ENSSSCT00000039895	100517559	1.07448	5.18535	0.000116471	0.00028245
ENSSSCG00000038859	INO80C	INO80 complex subunit C [Source:VGNC Symbol;Acc:VGNC:98049]	6	119260579	119286145	25567	-	protein_coding	ENSSSCT00000058409	100620435	4.17203	-0.933878	0.000116814	0.000283238
ENSSSCG00000010962	FRMD3	FERM domain containing 3 [Source:VGNC Symbol;Acc:VGNC:96031]	10	31341128	31748352	407225	+	protein_coding	ENSSSCT00000051323	100519727	-2.27873	5.92827	0.000131095	0.00031515
ENSSSCG00000036639	STOM	stomatin [Source:VGNC Symbol;Acc:VGNC:93565]	1	261377866	261407716	29851	-	protein_coding	ENSSSCT00000066399	100627513	2.10324	3.14724	0.000132143	0.000317279
ENSSSCG00000003149	TULP2	TUB like protein 2 [Source:VGNC Symbol;Acc:VGNC:94590]	6	54175377	54186677	11301	-	protein_coding	ENSSSCT00000064928	100511262	3.97163	-0.775217	0.000141575	0.000338123
ENSSSCG00000036595		NULL	17	62635018	62655865	20848	+	protein_coding	ENSSSCT00000029862	110257499, 100625315	3.00022	0.0507282	0.000147572	0.000350901
ENSSSCG00000008761	TBC1D19	TBC1 domain family member 19 [Source:VGNC Symbol;Acc:VGNC:93767]	8	20254765	20370215	115451	+	protein_coding	ENSSSCT00000009586	100623223	4.91518	-1.54135	0.000149885	0.000355917
ENSSSCG00000013726		transportin 2 [Source:VGNC Symbol;Acc:VGNC:94288]	2	66271496	66288294	16799	+	protein_coding	ENSSSCT00000015000	100519078	0.973684	5.25062	0.000150826	0.000357667
ENSSSCG00000029408	ZFP30	ZFP30 zinc finger protein [Source:VGNC Symbol;Acc:VGNC:98741]	6	46751656	46786247	34592	-	protein_coding	ENSSSCT00000054068	100739425	1.30086	5.37528	0.000157546	0.000371921
ENSSSCG00000002743	IST1	IST1 factor associated with ESCRT-III [Source:VGNC Symbol;Acc:VGNC:98480]	6	14836749	14911313	74565	+	protein_coding	ENSSSCT00000046604	100626669	1.22298	5.003	0.000157868	0.000372625
ENSSSCG00000034765	PIEZO2	piezo type mechanosensitive ion channel component 2 [Source:HGNC Symbol;Acc:HGNC:26270]	6	97643366	97944418	301053	+	protein_coding	ENSSSCT00000083168	100626687	4.36523	-3.34567	0.000163233	0.000384367
ENSSSCG00000049266		NULL	18	15427531	15431736	4206	+	protein_coding	ENSSSCT00000074794	NA	4.6392	-2.09273	0.000166531	0.000391372
ENSSSCG00000032953		myoregulin [Source:NCBI gene (formerly Entrezgene);Acc:105667210]	14	63125140	63152845	27706	-	protein_coding	ENSSSCT00000042448	105667210	-6.52308	-1.18414	0.000168911	0.000396433
ENSSSCG00000007637	TRIM4	tripartite motif containing 4 [Source:VGNC Symbol;Acc:VGNC:94412]	3	7815718	7837546	21829	-	protein_coding	ENSSSCT00000008377	100525393	2.29302	2.027	0.000171636	0.000402291
ENSSSCG00000024780	ZFAND1	zinc finger AN1-type containing 1 [Source:VGNC Symbol;Acc:VGNC:95133]	4	54908900	54934496	25597	+	protein_coding	ENSSSCT00000025525	100628150	1.76168	2.76815	0.000178369	0.000417139
ENSSSCG00000015845	GTF2E2	ral transcription factor IIE subunit 2 [Source:NCBI gene (formerly Entrezgene);Acc:100513628]	15	54444470	54531213	86744	+	protein_coding	ENSSSCT00000017253	100513628	1.15629	4.31724	0.000180795	0.000422316
ENSSSCG00000031129	SIRT5	sirtuin 5 [Source:VGNC Symbol;Acc:VGNC:92888]	7	9951030	9968448	17419	+	protein_coding	ENSSSCT00000039420	100125966	2.06452	2.18162	0.000181437	0.000423685
ENSSSCG00000014004	PLPP2	phospholipid phosphatase 2 [Source:NCBI gene (formerly Entrezgene);Acc:100233200]	2	77945782	77957313	11532	+	protein_coding	ENSSSCT00000081044	100233200	3.12047	0.764713	0.000194094	0.0004511
ENSSSCG00000017146		NULL	12	2093363	2209820	116458	-	protein_coding	ENSSSCT00000022376	NA	4.30624	-1.78776	0.000194492	0.000451943
ENSSSCG00000045753		NULL	8	137342523	137350495	7973	-	pseudogene	ENSSSCT00000066717	NA	4.65667	-2.51211	0.000200357	0.00046415
ENSSSCG00000002998	SNRPA	small nuclear ribonucleoprotein polypeptide A [Source:VGNC Symbol;Acc:VGNC:98616]	6	48971339	48999605	28267	+	protein_coding	ENSSSCT00000003330	768109	1.75768	4.02004	0.00020228	0.000468121
ENSSSCG00000038987	CCDC59	coiled-coil domain containing 59 [Source:VGNC Symbol;Acc:VGNC:86303]	5	99358338	99364091	5754	+	protein_coding	ENSSSCT00000064425	100511567	1.55909	3.9861	0.000207147	0.00047812
ENSSSCG00000023996	GOLM2	golgi membrane protein 2 [Source:VGNC Symbol;Acc:VGNC:96582]	1	127131103	127238485	107383	-	protein_coding	ENSSSCT00000088308	100523528	1.54253	3.36282	0.00020797	0.000479821
ENSSSCG00000015273	ATP2B4	ATPase plasma membrane Ca2+ transporting 4 [Source:VGNC Symbol;Acc:VGNC:85651]	9	64336499	64445663	109165	+	protein_coding	ENSSSCT00000061216	100623420	1.23191	6.11564	0.000209121	0.000482055
ENSSSCG00000032969		NULL	6	58189402	58201706	12305	+	protein_coding	ENSSSCT00000045748	100517161	4.27892	-0.865761	0.000210327	0.000484536
ENSSSCG00000051151		NULL	16	39958610	40023578	64969	+	lncRNA	ENSSSCT00000084491	NA	1.98095	1.83714	0.000214689	0.000493718
ENSSSCG00000026290	BBS12	Bardet-Biedl syndrome 12 [Source:HGNC Symbol;Acc:HGNC:26648]	8	101420649	101430015	9367	-	protein_coding	ENSSSCT00000086576	100622680	3.31751	-0.0383555	0.000215281	0.00049495
ENSSSCG00000001425	DXO	decapping exoribonuclease [Source:VGNC Symbol;Acc:VGNC:87493]	7	24050397	24059997	9601	-	protein_coding	ENSSSCT00000034313	100124385	3.013	0.168762	0.000218795	0.000502048
ENSSSCG00000009135	LRIT3	leucine rich repeat, Ig-like and transmembrane domains 3 [Source:VGNC Symbol;Acc:VGNC:89815]	8	112339892	112376316	36425	-	protein_coding	ENSSSCT00000078564	100516451	3.71347	-1.38612	0.000221522	0.000507358
ENSSSCG00000034942	STAR	steroidogenic acute regulatory protein [Source:VGNC Symbol;Acc:VGNC:95522]	15	48347864	48385464	37601	+	protein_coding	ENSSSCT00000054089	100627320, 396597	2.30121	1.81028	0.000235328	0.000535938
ENSSSCG00000002458	TMEM251	transmembrane protein 251 [Source:VGNC Symbol;Acc:VGNC:98378]	7	114574136	114575885	1750	+	protein_coding	ENSSSCT00000002729	414384	1.22816	4.09554	0.000239294	0.00054379
ENSSSCG00000046704		NULL	5	68429527	68437582	8056	-	protein_coding	ENSSSCT00000074349	NA	4.35259	-2.48187	0.000240059	0.000545215
ENSSSCG00000027299	PANK4	pantothenate kinase 4 (inactive) [Source:VGNC Symbol;Acc:VGNC:98527]	6	64393100	64407449	14350	-	protein_coding	ENSSSCT00000032507	100623847	4.00128	-1.58537	0.000248434	0.00056237
ENSSSCG00000033297	AP5S1	adaptor related protein complex 5 subunit sigma 1 [Source:VGNC Symbol;Acc:VGNC:95686]	17	31894389	31901966	7578	-	protein_coding	ENSSSCT00000049383	100524719	4.14851	-0.121109	0.000253813	0.00057372
ENSSSCG00000029260	NDNF	neuron derived neurotrophic factor [Source:VGNC Symbol;Acc:VGNC:90629]	8	102996281	103088268	91988	+	protein_coding	ENSSSCT00000009965	100738736	1.70413	3.42111	0.000256789	0.0005792
ENSSSCG00000004608	DNAAF4	dynein axonemal assembly factor 4 [Source:VGNC Symbol;Acc:VGNC:87363]	1	116332319	116431667	99349	+	protein_coding	ENSSSCT00000073247	100513251	-5.33719	-0.159255	0.000257818	0.000581145
ENSSSCG00000046547		NULL	2	96397959	96403134	5176	+	lncRNA	ENSSSCT00000073141	NA	4.40518	-3.02059	0.000257836	0.000581145
ENSSSCG00000021319	ALG3	ALG3 alpha-1,3- mannosyltransferase [Source:VGNC Symbol;Acc:VGNC:85251]	13	122141967	122158248	16282	-	protein_coding	ENSSSCT00000025814	100627130, 100627022	2.1234	1.64925	0.000259905	0.000585474
ENSSSCG00000016744	TMED4	transmembrane p24 trafficking protein 4 [Source:VGNC Symbol;Acc:VGNC:94056]	18	50699470	50702711	3242	+	protein_coding	ENSSSCT00000018226	100515808	1.13888	4.37503	0.000272236	0.000610804
ENSSSCG00000007965	ZNF200	zinc finger protein 200 [Source:VGNC Symbol;Acc:VGNC:95203]	3	38952689	38973908	21220	+	protein_coding	ENSSSCT00000008728	102158823	2.90439	0.655927	0.000283245	0.00063379
ENSSSCG00000051643		NULL	6	55599859	55617365	17507	-	lncRNA	ENSSSCT00000078674	NA	4.22054	-3.16593	0.00029675	0.000662032
ENSSSCG00000010779	SYCE1	synaptonemal complex central element protein 1 [Source:VGNC Symbol;Acc:VGNC:93650]	14	141725884	141735864	9981	-	protein_coding	ENSSSCT00000011794	100156954	3.17952	1.4867	0.000298329	0.000665367
ENSSSCG00000037900	CCND1	cyclin D1 [Source:VGNC Symbol;Acc:VGNC:86352]	2	3621246	3633296	12051	-	protein_coding	ENSSSCT00000046016	100738589	4.3417	-2.0695	0.000304303	0.000678018
ENSSSCG00000008961	MTHFD2L	methylenetetrahydrofolate dehydrogenase (NADP+ dependent) 2 like [Source:HGNC Symbol;Acc:HGNC:31865]	8	70179658	70300150	120493	+	protein_coding	ENSSSCT00000009815	102161388, 100525706	3.8777	-0.109469	0.00030688	0.000682794
ENSSSCG00000029882	SPATA1	spermatosis associated 1 [Source:VGNC Symbol;Acc:VGNC:98619]	6	129205499	129247246	41748	-	protein_coding	ENSSSCT00000022406	100620531	3.43025	0.228127	0.000308527	0.000686177
ENSSSCG00000036920	SELENOT	selenoprotein T [Source:NCBI gene (formerly Entrezgene);Acc:100302502]	13	90818429	90842754	24326	+	protein_coding	ENSSSCT00000046666	100302502	1.01063	6.21895	0.000312487	0.000694484
ENSSSCG00000032910	C12orf73	chromosome 5 C12orf73 homolog [Source:VGNC Symbol;Acc:VGNC:86047]	5	80504587	80521300	16714	+	protein_coding	ENSSSCT00000037092	110260781	3.12079	0.581353	0.000314882	0.000699216
ENSSSCG00000006502	ARHGEF2	Rho/Rac guanine nucleotide exchange factor 2 [Source:VGNC Symbol;Acc:VGNC:85493]	4	94026385	94080422	54038	+	protein_coding	ENSSSCT00000038561	100145887	3.30211	-0.975029	0.000317463	0.000704649
ENSSSCG00000019181		NULL	6	137532913	137532991	79	-	snoRNA	ENSSSCT00000020776	NA	3.88504	-1.02099	0.000331674	0.000734535
ENSSSCG00000023379	UBE2L6	ubiquitin conjugating enzyme E2 L6 [Source:VGNC Symbol;Acc:VGNC:94647]	2	13354013	13370801	16789	+	protein_coding	ENSSSCT00000030523	100514753	3.57543	-0.998754	0.000334646	0.000740595
ENSSSCG00000045645		NULL	12	50366331	50370321	3991	+	lncRNA	ENSSSCT00000090435	NA	3.39491	-0.559585	0.000338861	0.00074866
ENSSSCG00000001793	ADAMTSL3	ADAMTS like 3 [Source:VGNC Symbol;Acc:VGNC:85092]	7	51006355	51363621	357267	-	protein_coding	ENSSSCT00000042317	100157238	4.17054	-1.80139	0.000345927	0.000763093
ENSSSCG00000034655	COQ7	coenzyme Q7, hydroxylase [Source:VGNC Symbol;Acc:VGNC:86909]	3	26366000	26373604	7605	+	protein_coding	ENSSSCT00000043562	110259917	1.88862	2.71941	0.000354784	0.000781318
ENSSSCG00000050819		NULL	16	30672867	30680063	7197	+	lncRNA	ENSSSCT00000080459	NA	3.26907	2.30749	0.000356298	0.000784325
ENSSSCG00000004220	TRMT11	tRNA methyltransferase 11 homolog [Source:VGNC Symbol;Acc:VGNC:94444]	1	36930957	37002056	71100	-	protein_coding	ENSSSCT00000051154	100152782	1.66513	3.03181	0.000357727	0.00078692
ENSSSCG00000023482	DNAJC9	DnaJ heat shock protein family (Hsp40) member C9 [Source:VGNC Symbol;Acc:VGNC:96681]	14	76061446	76074604	13159	-	protein_coding	ENSSSCT00000031242	100739807	-1.24719	5.42801	0.00036284	0.000797275
ENSSSCG00000024773	EID2	EP300 interacting inhibitor of differentiation 2 [Source:HGNC Symbol;Acc:HGNC:28292]	6	48184566	48185203	638	-	protein_coding	ENSSSCT00000026473	100520248	4.53737	-2.6018	0.000370796	0.000813055
ENSSSCG00000030088		NULL	AEMK02000569.1	721734	743707	21974	+	protein_coding	ENSSSCT00000060101	100620339	4.27067	-2.9386	0.000384842	0.000841514
ENSSSCG00000019803	Y_RNA	Y RNA [Source:RFAM;Acc:RF00019]	14	111023342	111023439	98	+	Y_RNA	ENSSSCT00000021398	NA	4.12599	-2.64376	0.000389565	0.000851248
ENSSSCG00000048499		NULL	4	70928904	70938648	9745	-	lncRNA	ENSSSCT00000075773	NA	3.85065	-2.04556	0.000390347	0.000852719
ENSSSCG00000008792	N4BP2	NEDD4 binding protein 2 [Source:VGNC Symbol;Acc:VGNC:90554]	8	31207754	31287944	80191	+	protein_coding	ENSSSCT00000009619	100512116	0.843266	7.70401	0.000394132	0.000860391
ENSSSCG00000036678		NULL	AEMK02000598.1	23680	24622	943	-	pseudogene	ENSSSCT00000037794	NA	4.15832	-2.61595	0.00039727	0.000866522
ENSSSCG00000041060		NULL	13	169648197	169651041	2845	-	protein_coding	ENSSSCT00000075088	NA	3.7878	-0.357892	0.000407945	0.000888205
ENSSSCG00000003277		NULL	6	59203788	59211724	7937	+	protein_coding	ENSSSCT00000049756	NA	3.81358	-3.10809	0.000422135	0.000916947
ENSSSCG00000004704	PPIP5K1	diphosphoinositol pentakisphosphate kinase 1 [Source:VGNC Symbol;Acc:VGNC:91700]	1	127865562	127915451	49890	+	protein_coding	ENSSSCT00000058296	100520287	2.20521	1.4962	0.000423745	0.000919936
ENSSSCG00000025254	ZNF624	zinc finger protein 624 [Source:VGNC Symbol;Acc:VGNC:95278]	12	58964526	59008101	43576	+	protein_coding	ENSSSCT00000029252	100626993	1.27255	3.91813	0.000436694	0.000945959
ENSSSCG00000005487	COL27A1	collagen type XXVII alpha 1 chain [Source:VGNC Symbol;Acc:VGNC:86872]	1	254769519	254923823	154305	+	protein_coding	ENSSSCT00000006033	102159686	2.80109	0.0349513	0.000445296	0.000962607
ENSSSCG00000006095	CCNE2	cyclin E2 [Source:VGNC Symbol;Acc:VGNC:86355]	4	41804359	41822453	18095	+	protein_coding	ENSSSCT00000006686	100512048	3.42102	0.579362	0.00046433	0.00100142
ENSSSCG00000042216		NULL	13	47814288	47832359	18072	+	protein_coding	ENSSSCT00000079345	NA	3.78628	-1.8829	0.000478778	0.00102947
ENSSSCG00000044512		CD200 receptor 1 like [Source:NCBI gene (formerly Entrezgene);Acc:100516043]	13	147024546	147066761	42216	+	protein_coding	ENSSSCT00000033030	100516043	3.47549	-0.333404	0.000482712	0.00103737
ENSSSCG00000032781	SRSF12	serine and arginine rich splicing factor 12 [Source:VGNC Symbol;Acc:VGNC:93474]	1	57148582	57165689	17108	-	protein_coding	ENSSSCT00000039409	100152352	1.52442	2.6435	0.000485654	0.00104284
ENSSSCG00000008892		NULL	8	42178846	42383187	204342	-	protein_coding	ENSSSCT00000009735	110262090, 100620089	0.767779	5.90513	0.000516963	0.00110434
ENSSSCG00000030668	C7H6orf125	uncharacterized [Source:NCBI gene (formerly Entrezgene);Acc:100153818]	7	29899041	29929796	30756	-	protein_coding	ENSSSCT00000075283	100153818	1.35646	3.31269	0.000523381	0.00111729
ENSSSCG00000028135	PRTFDC1	phosphoribosyl transferase domain containing 1 [Source:VGNC Symbol;Acc:VGNC:95996]	10	50365786	50463271	97486	+	protein_coding	ENSSSCT00000064059	100518211	4.29728	-1.39638	0.000526375	0.00112277
ENSSSCG00000040984	PPIL1	peptidylprolyl isomerase like 1 [Source:HGNC Symbol;Acc:HGNC:9260]	7	32522732	32547839	25108	-	protein_coding	ENSSSCT00000061082	100524445	1.28712	4.18126	0.000532344	0.00113473
ENSSSCG00000006386	COPA	COPI coat complex subunit alpha [Source:VGNC Symbol;Acc:VGNC:86895]	4	90141216	90193389	52174	+	protein_coding	ENSSSCT00000068053	100157296	0.639276	6.84634	0.000535675	0.00114014
ENSSSCG00000025053	RYBP	RING1 and YY1 binding protein [Source:VGNC Symbol;Acc:VGNC:92532]	13	53724071	53809690	85620	-	protein_coding	ENSSSCT00000064819	100526249	1.26787	6.54046	0.000536699	0.00114197
ENSSSCG00000040194	PABPC5	poly(A) binding protein cytoplasmic 5 [Source:HGNC Symbol;Acc:HGNC:13629]	X	74142557	74146120	3564	+	protein_coding	ENSSSCT00000056151	100518351	4.65454	-2.58487	0.000536869	0.00114206
ENSSSCG00000002516	WARS1	tryptophanyl-tRNA synthetase 1 [Source:VGNC Symbol;Acc:VGNC:94891]	7	121212980	121238113	25134	-	protein_coding	ENSSSCT00000002794	100515390	1.31851	4.93703	0.000559712	0.00118617
ENSSSCG00000007497	GCNT7	glucosaminyl (N-acetyl) transferase family member 7 [Source:NCBI gene (formerly Entrezgene);Acc:100134987]	17	57061805	57068505	6701	-	protein_coding	ENSSSCT00000008207	100134987	4.12377	-2.45032	0.00056069	0.00118808
ENSSSCG00000022331		fibroblast growth factor 13 [Source:VGNC Symbol;Acc:VGNC:88103]	X	113460191	113932715	472525	-	protein_coding	ENSSSCT00000085256	100523833	3.67822	-0.103095	0.000563877	0.00119435
ENSSSCG00000005667	NUP188	nucleoporin 188 [Source:VGNC Symbol;Acc:VGNC:98165]	1	269259519	269313650	54132	+	protein_coding	ENSSSCT00000051186	100153500	0.937001	5.80643	0.000570082	0.0012062
ENSSSCG00000022638	ATP12A	ATPase H+/K+ transporting non-gastric alpha2 subunit [Source:VGNC Symbol;Acc:VGNC:85636]	11	114256	143222	28967	+	protein_coding	ENSSSCT00000027312	100521921	4.08272	-2.51302	0.000571696	0.00120912
ENSSSCG00000023565	IKZF5	IKAROS family zinc finger 5 [Source:VGNC Symbol;Acc:VGNC:89076]	14	132544591	132563124	18534	-	protein_coding	ENSSSCT00000028000	100153217	1.06174	5.00656	0.000572015	0.00120964
ENSSSCG00000038329	PIGK	phosphatidylinositol glycan anchor biosynthesis class K [Source:VGNC Symbol;Acc:VGNC:98194]	6	136057985	136180637	122653	+	protein_coding	ENSSSCT00000045524	606750	2.50368	2.47639	0.000585496	0.00123483
ENSSSCG00000009232	NKX6-1	NK6 homeobox 1 [Source:VGNC Symbol;Acc:VGNC:90774]	8	134138296	134145219	6924	+	protein_coding	ENSSSCT00000010111	397289	-6.46777	-1.25497	0.00058774	0.00123939
ENSSSCG00000016671	ITPRID1	ITPR interacting domain containing 1 [Source:VGNC Symbol;Acc:VGNC:89255]	18	41410768	41768804	358037	-	protein_coding	ENSSSCT00000046206	100512640, 100511608	-1.22995	6.62882	0.000594804	0.00125295
ENSSSCG00000025106	THNSL2	threonine synthase like 2 [Source:HGNC Symbol;Acc:HGNC:25602]	3	57799026	57823440	24415	-	protein_coding	ENSSSCT00000025817	100737616	3.79634	-0.980774	0.000600221	0.00126385
ENSSSCG00000033694	MRPL41	mitochondrial ribosomal protein L41 [Source:VGNC Symbol;Acc:VGNC:90367]	AEMK02000682.1	440487	440894	408	-	protein_coding	ENSSSCT00000054410	110258070	2.37723	1.64402	0.000603804	0.00127038
ENSSSCG00000026395	TARS2	threonyl-tRNA synthetase 2, mitochondrial [Source:VGNC Symbol;Acc:VGNC:96766]	4	98620167	98644613	24447	-	protein_coding	ENSSSCT00000031154	100620180	3.6334	-0.713598	0.000606049	0.00127476
ENSSSCG00000006305	ADCY10	adenylate cyclase 10 [Source:VGNC Symbol;Acc:VGNC:97867]	4	83098285	83204453	106169	+	protein_coding	ENSSSCT00000006910	100157188	1.66456	2.23821	0.000607369	0.00127737
ENSSSCG00000032411	ENGASE	endo-beta-N-acetylglucosaminidase [Source:VGNC Symbol;Acc:VGNC:87699]	12	3139129	3149373	10245	-	protein_coding	ENSSSCT00000063484	100620304	2.16406	0.691441	0.000618178	0.00129846
ENSSSCG00000016005	SESTD1	SEC14 and spectrin domain containing 1 [Source:VGNC Symbol;Acc:VGNC:95884]	15	84755751	84958521	202771	-	protein_coding	ENSSSCT00000017427	100520222	-1.17206	6.06096	0.00062311	0.00130785
ENSSSCG00000001692	MRPS18A	mitochondrial ribosomal protein S18A [Source:VGNC Symbol;Acc:VGNC:90384]	7	38635469	38657054	21586	-	protein_coding	ENSSSCT00000084873	100154748	1.40182	3.34102	0.000627113	0.00131485
ENSSSCG00000036693	ZNF658	zinc finger protein 658 [Source:HGNC Symbol;Acc:HGNC:25226]	10	38797315	38818047	20733	-	protein_coding	ENSSSCT00000060376	110255680	2.00565	1.37789	0.000628631	0.00131733
ENSSSCG00000006325	MGST3	microsomal glutathione S-transferase 3 [Source:VGNC Symbol;Acc:VGNC:90204]	4	85069603	85095004	25402	-	protein_coding	ENSSSCT00000006933	733607	2.11804	2.6924	0.000630634	0.00132047
ENSSSCG00000015839	NRG1	neuregulin 1 [Source:VGNC Symbol;Acc:VGNC:96453]	15	52627334	53688332	1060999	-	protein_coding	ENSSSCT00000046013	102164569	2.08964	1.54885	0.000632327	0.00132367
ENSSSCG00000006928		LIM domain only 4 [Source:NCBI gene (formerly Entrezgene);Acc:100127155]	4	128894115	128911254	17140	-	protein_coding	ENSSSCT00000042295	100127155	1.33168	3.56105	0.000638421	0.00133536
ENSSSCG00000032595	RAP1B	RAP1B, member of RAS oncogene family [Source:HGNC Symbol;Acc:HGNC:9857]	5	32910259	32964879	54621	+	protein_coding	ENSSSCT00000040637	100152555	0.744158	6.50226	0.000640556	0.00133947
ENSSSCG00000012650	OCRL	OCRL inositol polyphosphate-5-phosphatase [Source:VGNC Symbol;Acc:VGNC:91014]	X	106135399	106190116	54718	+	protein_coding	ENSSSCT00000081819	100524726	0.987638	5.98796	0.000644434	0.00134722
ENSSSCG00000002354	COQ6	coenzyme Q6, monooxygenase [Source:VGNC Symbol;Acc:VGNC:86908]	7	97258625	97309010	50386	+	protein_coding	ENSSSCT00000068695	100155731	3.32349	-1.00409	0.000664503	0.00138715
ENSSSCG00000031791	ARF4	ADP ribosylation factor 4 [Source:VGNC Symbol;Acc:VGNC:85446]	13	39408926	39430132	21207	-	protein_coding	ENSSSCT00000091072	595108	1.00537	6.32033	0.000692545	0.00144167
ENSSSCG00000009822	FAM216A	family with sequence similarity 216 member A [Source:VGNC Symbol;Acc:VGNC:87954]	14	31849971	31860807	10837	+	protein_coding	ENSSSCT00000010765	100513180	-5.11501	-1.54142	0.000698839	0.00145401
ENSSSCG00000032494	TIMM21	translocase of inner mitochondrial membrane 21 [Source:VGNC Symbol;Acc:VGNC:93987]	1	149845196	149855908	10713	-	protein_coding	ENSSSCT00000051498	100622200	1.76114	3.07549	0.000705067	0.00146561
ENSSSCG00000014152	MBLAC2	metallo-beta-lactamase domain containing 2 [Source:VGNC Symbol;Acc:VGNC:90053]	2	97632419	97648137	15719	-	protein_coding	ENSSSCT00000015459	100519704	3.52935	-0.708093	0.000710356	0.00147582
ENSSSCG00000006462	LRRC71	leucine rich repeat containing 71 [Source:VGNC Symbol;Acc:VGNC:89852]	4	93160671	93175974	15304	-	protein_coding	ENSSSCT00000082228	100158094	4.0461	-2.07745	0.000710595	0.00147612
ENSSSCG00000015089	JAML	junction adhesion molecule like [Source:VGNC Symbol;Acc:VGNC:89278]	9	45484999	45534863	49865	-	protein_coding	ENSSSCT00000065319	100512978	3.93608	-1.33326	0.000713324	0.00148101
ENSSSCG00000002350	MIDEAS	mitotic deacetylase associated SANT domain protein [Source:VGNC Symbol;Acc:VGNC:90215]	7	97052426	97122966	70541	-	protein_coding	ENSSSCT00000002614	100623005	1.17654	5.92022	0.000715571	0.00148548
ENSSSCG00000003154	GYS1	glycogen synthase 1 [Source:VGNC Symbol;Acc:VGNC:88760]	6	54233050	54250261	17212	-	protein_coding	ENSSSCT00000003502	574064	1.35345	4.2773	0.000725774	0.00150488
ENSSSCG00000020706		NULL	13	199600314	199736808	136495	+	protein_coding	ENSSSCT00000060179	110256483, 110256481, 100622246	4.10804	-2.09074	0.000756186	0.00156156
ENSSSCG00000007147	HSPA12B	heat shock protein family A (Hsp70) member 12B [Source:HGNC Symbol;Acc:HGNC:16193]	17	31953129	31977755	24627	-	protein_coding	ENSSSCT00000007820	100524916	2.43167	0.608086	0.000758388	0.0015657
ENSSSCG00000032145	IRX5	iroquois homeobox 5 [Source:VGNC Symbol;Acc:VGNC:89219]	6	30511894	30515097	3204	-	protein_coding	ENSSSCT00000042364	100620172	-5.83845	-1.7353	0.000792749	0.00163257
ENSSSCG00000016809	DROSHA	drosha ribonuclease III [Source:VGNC Symbol;Acc:VGNC:87450]	16	17565137	17848073	282937	-	protein_coding	ENSSSCT00000018300	100524961	-0.966326	5.63714	0.000797597	0.0016415
ENSSSCG00000013545	TUBB4A	tubulin beta 4A class IVa [Source:VGNC Symbol;Acc:VGNC:94579]	2	72599706	72619450	19745	+	protein_coding	ENSSSCT00000014793	100736584	0.981477	5.42199	0.000806224	0.00165772
ENSSSCG00000005389	TEX10	testis expressed 10 [Source:VGNC Symbol;Acc:VGNC:98364]	1	242058037	242120675	62639	-	protein_coding	ENSSSCT00000088284	100157099	0.765987	5.69372	0.000809908	0.00166464
ENSSSCG00000035000		NULL	3	24245211	24471610	226400	-	protein_coding	ENSSSCT00000044621	100524794	-1.94192	4.3253	0.000820134	0.00168434
ENSSSCG00000045442		NULL	AEMK02000694.1	25505	52916	27412	-	protein_coding	ENSSSCT00000066518	100625764	3.81136	-2.52169	0.000835482	0.00171407
ENSSSCG00000026984	DIPK2B	divergent protein kinase domain 2B [Source:VGNC Symbol;Acc:VGNC:87311]	X	40178969	40222542	43574	-	protein_coding	ENSSSCT00000036276	100622802	3.93303	-2.18781	0.000847886	0.00173613
ENSSSCG00000010653	TRUB1	TruB pseudouridine synthase family member 1 [Source:VGNC Symbol;Acc:VGNC:94478]	14	125262195	125329452	67258	+	protein_coding	ENSSSCT00000066250	100151860	3.86233	-0.615333	0.000851358	0.0017421
ENSSSCG00000008169	TBC1D8	TBC1 domain family member 8 [Source:VGNC Symbol;Acc:VGNC:93779]	3	53149095	53289795	140701	+	protein_coding	ENSSSCT00000038915	100519950	-1.88634	5.40666	0.000851957	0.00174288
ENSSSCG00000008445	SRBD1	S1 RNA binding domain 1 [Source:VGNC Symbol;Acc:VGNC:93447]	3	94909127	95138960	229834	+	protein_coding	ENSSSCT00000009247	100525459	0.979795	5.50598	0.000854863	0.00174723
ENSSSCG00000036152	TSPAN15	tetraspanin 15 [Source:VGNC Symbol;Acc:VGNC:94504]	14	72468914	72555082	86169	+	protein_coding	ENSSSCT00000040027	110256602	-2.48174	3.45421	0.000869277	0.00177278
ENSSSCG00000037463	MRPS36	mitochondrial ribosomal protein S36 [Source:VGNC Symbol;Acc:VGNC:90397]	16	47386434	47405911	19478	+	protein_coding	ENSSSCT00000077633	100516116	1.02656	5.65919	0.000898866	0.0018291
ENSSSCG00000025248	PITPNA	phosphatidylinositol transfer protein alpha [Source:VGNC Symbol;Acc:VGNC:91464]	12	47739631	47785376	45746	-	protein_coding	ENSSSCT00000083100	100623388	-1.34379	5.33817	0.000927019	0.00188031
ENSSSCG00000024109	BDH1	3-hydroxybutyrate dehydrogenase 1 [Source:VGNC Symbol;Acc:VGNC:85792]	13	132605489	132645938	40450	+	protein_coding	ENSSSCT00000012944	100511473	2.88216	0.688923	0.0009658	0.00195318
ENSSSCG00000033787		NULL	14	51624942	51647714	22773	+	protein_coding	ENSSSCT00000048141	110256626	2.1772	0.955805	0.000968488	0.00195837
ENSSSCG00000034715		NULL	3	55147376	55180694	33319	-	protein_coding	ENSSSCT00000060705	NA	1.87325	2.07371	0.000979429	0.00197846
ENSSSCG00000037477		NULL	AEMK02000308.1	200	45449	45250	-	pseudogene	ENSSSCT00000039388	NA	3.01228	0.395988	0.000981668	0.00198222
ENSSSCG00000004937	SLC24A1	solute carrier family 24 member 1 [Source:VGNC Symbol;Acc:VGNC:92986]	1	163630366	163658628	28263	+	protein_coding	ENSSSCT00000060818	102160209	-2.84026	3.63087	0.00102932	0.00207021
ENSSSCG00000010974	CNTFR	ciliary neurotrophic factor receptor [Source:VGNC Symbol;Acc:VGNC:95975]	10	32211764	32251504	39741	+	protein_coding	ENSSSCT00000012011	100524518	3.56434	-1.02803	0.00103842	0.00208718
ENSSSCG00000041682		NULL	3	39177778	39180788	3011	-	lncRNA	ENSSSCT00000090577	NA	3.01813	-0.332903	0.00104755	0.00210473
ENSSSCG00000049596		NULL	7	100119795	100140196	20402	+	lncRNA	ENSSSCT00000091115	NA	3.42432	-0.702134	0.00105449	0.00211786
ENSSSCG00000023462	GPR50	G protein-coupled receptor 50 [Source:VGNC Symbol;Acc:VGNC:88633]	X	122708422	122713163	4742	+	protein_coding	ENSSSCT00000035039	100620104	3.50457	-3.68437	0.00108284	0.00217009
ENSSSCG00000011825	ATP13A3	ATPase 13A3 [Source:VGNC Symbol;Acc:VGNC:85639]	13	131391798	131493624	101827	-	protein_coding	ENSSSCT00000039981	100736901	0.663376	7.99338	0.00110306	0.00220695
ENSSSCG00000032828	ANAPC2	anaphase promoting complex subunit 2 [Source:VGNC Symbol;Acc:VGNC:85297]	AEMK02000682.1	712539	722540	10002	+	protein_coding	ENSSSCT00000044999	100621019	3.71484	-1.02545	0.00111389	0.00222608
ENSSSCG00000015790	SLC25A4	solute carrier family 25 member 4 [Source:VGNC Symbol;Acc:VGNC:95503]	15	46193699	46200994	7296	+	protein_coding	ENSSSCT00000059379	100517196	1.4826	2.44886	0.00115717	0.00230584
ENSSSCG00000040710	SURF4	surfeit 4 [Source:VGNC Symbol;Acc:VGNC:93631]	1	272975160	272988688	13529	-	protein_coding	ENSSSCT00000063555	100623620	1.27769	3.57557	0.00115727	0.00230584
ENSSSCG00000009787	CCDC62	coiled-coil domain containing 62 [Source:HGNC Symbol;Acc:HGNC:30723]	14	29997197	30066273	69077	-	protein_coding	ENSSSCT00000010729	100520106	1.60815	3.31185	0.001158	0.00230632
ENSSSCG00000034302	SLC12A7	solute carrier family 12 member 7 [Source:VGNC Symbol;Acc:VGNC:92926]	16	79335324	79399155	63832	+	protein_coding	ENSSSCT00000036968	110257347	3.11482	-1.31471	0.00117487	0.00233904
ENSSSCG00000045028		NULL	3	2489282	2495970	6689	-	lncRNA	ENSSSCT00000067996	NA	4.12165	-1.86117	0.00117567	0.00234033
ENSSSCG00000030156	APBB1IP	amyloid beta protein binding family B member 1 interacting protein [Source:VGNC Symbol;Acc:VGNC:95848]	10	49124543	49189109	64567	-	protein_coding	ENSSSCT00000066108	100514179	3.54089	-0.46697	0.00117907	0.00234652
ENSSSCG00000042106		NULL	2	102780548	102792295	11748	-	lncRNA	ENSSSCT00000084949	NA	3.76625	-2.85554	0.0011997	0.00238486
ENSSSCG00000015583	SMYD2	SET and MYND domain containing 2 [Source:VGNC Symbol;Acc:VGNC:93273]	9	129263520	129317325	53806	-	protein_coding	ENSSSCT00000016976	100294706	1.18213	3.92432	0.0012134	0.00241027
ENSSSCG00000050974		NULL	15	96227590	96313657	86068	-	lncRNA	ENSSSCT00000087812	100516649	1.87369	1.44227	0.00122133	0.0024245
ENSSSCG00000011020	JCAD	junctional cadherin 5 associated [Source:VGNC Symbol;Acc:VGNC:96212]	10	40951806	40997072	45267	+	protein_coding	ENSSSCT00000012062	100518508	3.04675	0.341003	0.0012306	0.00244012
ENSSSCG00000011440	SEMA3G	semaphorin 3G [Source:VGNC Symbol;Acc:VGNC:92699]	13	34574020	34585627	11608	-	protein_coding	ENSSSCT00000012520	100157653	3.88857	-3.07767	0.00125122	0.00247541
ENSSSCG00000000619	FAM234B	family with sequence similarity 234 member B [Source:VGNC Symbol;Acc:VGNC:87964]	5	59413042	59491536	78495	-	protein_coding	ENSSSCT00000060779	100514349	3.28934	-0.86085	0.00126773	0.00250428
ENSSSCG00000044436		NULL	8	103215730	103219782	4053	-	pseudogene	ENSSSCT00000090896	NA	3.71325	-2.77617	0.00127502	0.00251806
ENSSSCG00000000156	FBXO7	F-box protein 7 [Source:VGNC Symbol;Acc:VGNC:88053]	5	12505655	12526274	20620	-	protein_coding	ENSSSCT00000000164	100155281	-1.41626	4.67393	0.00129338	0.00255111
ENSSSCG00000015407	GNAI1	G protein subunit alpha i1 [Source:VGNC Symbol;Acc:VGNC:88521]	9	100182757	100272625	89869	-	protein_coding	ENSSSCT00000016782	100144419	-1.10374	5.71812	0.00133377	0.0026242
ENSSSCG00000009951	SGSM1	small G protein signaling modulator 1 [Source:VGNC Symbol;Acc:VGNC:92800]	14	42790662	42975990	185329	+	protein_coding	ENSSSCT00000090362	100152606	-4.34547	0.486456	0.00134351	0.00264172
ENSSSCG00000042709		NULL	10	14851998	14857320	5323	+	protein_coding	ENSSSCT00000082769	NA	3.57746	-1.6859	0.00136651	0.0026836
ENSSSCG00000036123		NULL	8	135872173	135895704	23532	-	protein_coding	ENSSSCT00000058402	102163780	3.22805	-1.28695	0.00138243	0.00271013
ENSSSCG00000031313		NULL	X	33369163	33369714	552	+	protein_coding	ENSSSCT00000027678	NA	4.22605	-1.68105	0.0013861	0.00271664
ENSSSCG00000014224	SEMA6A	semaphorin 6A [Source:VGNC Symbol;Acc:VGNC:92708]	2	120560095	120687106	127012	-	protein_coding	ENSSSCT00000056759	100522008	-3.53615	2.64321	0.00141001	0.00275973
ENSSSCG00000004550	OAZ2	ornithine decarboxylase antizyme 2 [Source:VGNC Symbol;Acc:VGNC:91009]	1	107325190	107341469	16280	+	protein_coding	ENSSSCT00000040536	NA	-3.86269	2.30573	0.00145314	0.00283885
ENSSSCG00000013421		polypyrimidine tract binding protein 1 [Source:VGNC Symbol;Acc:VGNC:100330]	2	77551563	77563107	11545	-	protein_coding	ENSSSCT00000073305	397461	0.514454	8.08805	0.00145768	0.00284701
ENSSSCG00000012366	LAS1L	LAS1 like ribosome biosis factor [Source:VGNC Symbol;Acc:VGNC:89645]	X	51749601	51773396	23796	-	protein_coding	ENSSSCT00000013523	100156298	1.08623	5.04359	0.00146201	0.0028544
ENSSSCG00000014794	NUP98	nucleoporin 98 and 96 [Source:VGNC Symbol;Acc:VGNC:90988]	9	6319586	6419660	100075	+	protein_coding	ENSSSCT00000016145	100522198	0.832929	6.57457	0.00146506	0.0028593
ENSSSCG00000004465	BCKDHB	branched chain keto acid dehydrogenase E1 subunit beta [Source:VGNC Symbol;Acc:VGNC:85777]	1	85715203	86017600	302398	-	protein_coding	ENSSSCT00000075996	100142669	2.23428	1.11606	0.00147528	0.00287548
ENSSSCG00000029593	FOXN2	forkhead box N2 [Source:VGNC Symbol;Acc:VGNC:88219]	3	92268782	92336865	68084	-	protein_coding	ENSSSCT00000057213	100519769	-0.960948	6.3753	0.00152323	0.00296109
ENSSSCG00000049217		NULL	9	120729835	120746504	16670	+	lncRNA	ENSSSCT00000078788	NA	3.78268	-2.46141	0.00152754	0.0029687
ENSSSCG00000033926	NUDT1	nudix hydrolase 1 [Source:VGNC Symbol;Acc:VGNC:90952]	3	1567114	1576235	9122	+	protein_coding	ENSSSCT00000039140	100624718	2.85079	-0.148192	0.00154326	0.0029967
ENSSSCG00000010692	WDR11	WD repeat domain 11 [Source:VGNC Symbol;Acc:VGNC:94906]	14	130511592	130674541	162950	+	protein_coding	ENSSSCT00000091347	100156416	0.974058	4.796	0.00156892	0.00304351
ENSSSCG00000001773	TMED3	transmembrane p24 trafficking protein 3 [Source:VGNC Symbol;Acc:VGNC:94055]	7	48431318	48442645	11328	+	protein_coding	ENSSSCT00000001988	100155219	1.6858	1.9851	0.00159417	0.00308749
ENSSSCG00000023084	ATP2B2	ATPase plasma membrane Ca2+ transporting 2 [Source:VGNC Symbol;Acc:VGNC:85649]	13	66528322	66897128	368807	-	protein_coding	ENSSSCT00000012666	100625418	-5.19635	-1.78233	0.00162304	0.00314076
ENSSSCG00000047757		NULL	12	555265	560883	5619	+	lncRNA	ENSSSCT00000090820	NA	2.70521	0.859187	0.00166734	0.00322056
ENSSSCG00000045134	FASTKD5	FAST kinase domains 5 [Source:HGNC Symbol;Acc:HGNC:25790]	17	32520638	32533813	13176	+	protein_coding	ENSSSCT00000082528	102167168	0.94641	4.43365	0.00167353	0.00323131
ENSSSCG00000009374		NULL	11	15550742	15603974	53233	-	protein_coding	ENSSSCT00000010271	100625564	-4.314	1.61571	0.00168481	0.0032511
ENSSSCG00000038079	CLPP	caseinolytic mitochondrial matrix peptidase proteolytic subunit [Source:VGNC Symbol;Acc:VGNC:86777]	2	72707158	72713475	6318	-	protein_coding	ENSSSCT00000042643	100737271	1.42873	3.04783	0.00169846	0.00327423
ENSSSCG00000023331	UBL5	ubiquitin like 5 [Source:NCBI gene (formerly Entrezgene);Acc:100513004]	2	68706187	68708026	1840	+	protein_coding	ENSSSCT00000030558	100513004	1.23374	4.44321	0.00170294	0.00328167
ENSSSCG00000003862	CC2D1B	coiled-coil and C2 domain containing 1B [Source:VGNC Symbol;Acc:VGNC:86236]	6	159854592	159870220	15629	+	protein_coding	ENSSSCT00000023805	100521020	1.10958	4.42756	0.00175614	0.00337469
ENSSSCG00000035639	TERB1	telomere repeat binding bouquet formation protein 1 [Source:HGNC Symbol;Acc:HGNC:26675]	6	27450869	27540121	89253	-	protein_coding	ENSSSCT00000059944	110260937, 100623778	1.18171	5.30196	0.00176185	0.00338483
ENSSSCG00000008316	NAGK	N-acetylglucosamine kinase [Source:VGNC Symbol;Acc:VGNC:90570]	3	71500337	71512998	12662	-	protein_coding	ENSSSCT00000055872	100523729	1.18821	4.01849	0.00177528	0.00340814
ENSSSCG00000037015	SESN3	sestrin 3 [Source:VGNC Symbol;Acc:VGNC:92755]	9	27207236	27298628	91393	-	protein_coding	ENSSSCT00000042442	100526065	2.99732	0.975355	0.00181793	0.00348068
ENSSSCG00000014831	PAAF1	proteasomal ATPase associated factor 1 [Source:HGNC Symbol;Acc:HGNC:25687]	9	8278905	8341793	62889	+	protein_coding	ENSSSCT00000016183	100514355	1.56123	2.19038	0.00181841	0.00348109
ENSSSCG00000046729		NULL	6	157076310	157220323	144014	-	lncRNA	ENSSSCT00000087383	NA	-4.94583	-0.940822	0.00181859	0.00348109
ENSSSCG00000046419		NULL	1	57134709	57141675	6967	-	protein_coding	ENSSSCT00000091141	NA	3.2285	0.766664	0.00182055	0.00348401
ENSSSCG00000043102		NULL	5	93132135	93135709	3575	+	protein_coding	ENSSSCT00000089026	100621801	2.51577	0.374714	0.00184867	0.00353223
ENSSSCG00000028065	USPL1	ubiquitin specific peptidase like 1 [Source:VGNC Symbol;Acc:VGNC:94779]	11	7321201	7361573	40373	+	protein_coding	ENSSSCT00000027994	102157556	1.1096	4.83985	0.00185743	0.00354682
ENSSSCG00000032999	FXN	frataxin [Source:VGNC Symbol;Acc:VGNC:88273]	1	222412500	222461943	49444	+	protein_coding	ENSSSCT00000087947	110255665	1.26562	3.51013	0.00185958	0.00355007
ENSSSCG00000003103	FKRP	fukutin related protein [Source:VGNC Symbol;Acc:VGNC:88152]	6	52627482	52639255	11774	+	protein_coding	ENSSSCT00000054916	100516858	2.40569	0.0558967	0.00187106	0.00357025
ENSSSCG00000017332		NULL	12	18192907	18198808	5902	+	protein_coding	ENSSSCT00000018868	100524336	-5.46686	-1.19104	0.00188661	0.00359949
ENSSSCG00000003711	CABYR	calcium binding tyrosine phosphorylation regulated [Source:VGNC Symbol;Acc:VGNC:86114]	6	108909974	108997299	87326	+	protein_coding	ENSSSCT00000073271	100511266	2.84559	0.573137	0.00188924	0.00360407
ENSSSCG00000034259	PMEPA1	prostate transmembrane protein, androgen induced 1 [Source:VGNC Symbol;Acc:VGNC:95606]	17	57999287	58054118	54832	-	protein_coding	ENSSSCT00000048672	100144523	4.09269	-2.19613	0.00190576	0.00363162
ENSSSCG00000010171	TSNAX	translin associated factor X [Source:VGNC Symbol;Acc:VGNC:103075]	14	59024009	59058308	34300	-	protein_coding	ENSSSCT00000056849	100156036	1.24405	3.78803	0.00191467	0.00364728
ENSSSCG00000039619	PIN1	peptidylprolyl cis/trans isomerase, NIMA-interacting 1 [Source:VGNC Symbol;Acc:VGNC:100325]	2	68715880	68729469	13590	+	protein_coding	ENSSSCT00000030404	100512827	1.4002	2.24917	0.00192547	0.0036674
ENSSSCG00000011455	CACNA1D	calcium voltage-gated channel subunit alpha1 D [Source:VGNC Symbol;Acc:VGNC:86117]	13	35436519	35909662	473144	+	protein_coding	ENSSSCT00000012536	100511102	-4.21006	1.58661	0.0019261	0.00366816
ENSSSCG00000004941	DIS3L	DIS3 like exosome 3'-5' exoribonuclease [Source:VGNC Symbol;Acc:VGNC:87316]	1	164310448	164353537	43090	+	protein_coding	ENSSSCT00000005453	100515640	1.22112	3.94304	0.00192977	0.00367427
ENSSSCG00000005023	ABHD12B	abhydrolase domain containing 12B [Source:VGNC Symbol;Acc:VGNC:84971]	1	180635727	180661065	25339	+	protein_coding	ENSSSCT00000023698	100523298	1.58551	2.96073	0.00193846	0.00368858
ENSSSCG00000008464	MTA3	metastasis associated 1 family member 3 [Source:VGNC Symbol;Acc:VGNC:90436]	3	97601411	97785518	184108	-	protein_coding	ENSSSCT00000024310	100514455	0.773051	5.16808	0.0019439	0.00369714
ENSSSCG00000048271		NULL	AEMK02000361.1	988169	995779	7611	+	lncRNA	ENSSSCT00000078175	NA	3.87443	-2.43944	0.00194818	0.00370439
ENSSSCG00000004854	TJP1	tight junction protein 1 [Source:VGNC Symbol;Acc:VGNC:94005]	1	144930368	145195836	265469	-	protein_coding	ENSSSCT00000051548	100736682	0.409465	9.17666	0.00195173	0.00371024
ENSSSCG00000006734	CD101	CD101 molecule [Source:VGNC Symbol;Acc:VGNC:86387]	4	103693883	103735581	41699	-	protein_coding	ENSSSCT00000033361	100153761	3.75214	-3.42826	0.00196425	0.00373179
ENSSSCG00000012219		NULL	X	31879137	31920767	41631	+	protein_coding	ENSSSCT00000013365	NA	-3.60142	0.493855	0.00196462	0.00373205
ENSSSCG00000002873	GPI	glucose-6-phosphate isomerase [Source:VGNC Symbol;Acc:VGNC:97068]	6	43933759	44069330	135572	+	protein_coding	ENSSSCT00000003175	397602	1.30598	3.89211	0.00196754	0.00373625
ENSSSCG00000029874	DUSP14	dual specificity phosphatase 14 [Source:VGNC Symbol;Acc:VGNC:87479]	12	38941089	38978448	37360	+	protein_coding	ENSSSCT00000085471	100623524	1.35088	4.1078	0.00196857	0.00373775
ENSSSCG00000007768	STX4	syntaxin 4 [Source:VGNC Symbol;Acc:VGNC:93592]	3	17416842	17431053	14212	-	protein_coding	ENSSSCT00000059268	100523599	1.51339	2.01765	0.00197214	0.00374271
ENSSSCG00000002352	ZNF410	zinc finger protein 410 [Source:HGNC Symbol;Acc:HGNC:20144]	7	97185797	97270560	84764	+	protein_coding	ENSSSCT00000061749	100512059	1.6457	3.03242	0.00198923	0.00377014
ENSSSCG00000030443	INTS13	integrator complex subunit 13 [Source:VGNC Symbol;Acc:VGNC:89160]	5	46824150	46860553	36404	+	protein_coding	ENSSSCT00000056368	100155867	-0.87574	5.93814	0.00198995	0.00377106
ENSSSCG00000003849	MAGOH	mago homolog, exon junction complex subunit [Source:HGNC Symbol;Acc:HGNC:6815]	6	158988614	159000036	11423	+	protein_coding	ENSSSCT00000004261	100519318	0.946126	5.35728	0.00200087	0.00379039
ENSSSCG00000039635		NULL	2	80223264	80227608	4345	+	protein_coding	ENSSSCT00000060905	100526157	3.44964	-1.06211	0.00201071	0.00380764
ENSSSCG00000016724	MRPS24	mitochondrial ribosomal protein S24 [Source:VGNC Symbol;Acc:VGNC:90390]	18	48825769	48830612	4844	+	protein_coding	ENSSSCT00000053200	100524778	1.18991	3.84573	0.00203507	0.00384961
ENSSSCG00000010594	NT5C2	5'-nucleotidase, cytosolic II [Source:VGNC Symbol;Acc:VGNC:90920]	14	114062457	114168204	105748	-	protein_coding	ENSSSCT00000040034	100154612	-1.79742	4.33913	0.00204799	0.00387172
ENSSSCG00000011366	SLC25A20	solute carrier family 25 member 20 [Source:VGNC Symbol;Acc:VGNC:92998]	13	31523821	31553286	29466	-	protein_coding	ENSSSCT00000012444	100524459	1.50139	2.65313	0.00206774	0.00390476
ENSSSCG00000035355	F2R	coagulation factor II thrombin receptor [Source:VGNC Symbol;Acc:VGNC:87860]	2	85641474	85656636	15163	+	protein_coding	ENSSSCT00000061390	100521609	1.97444	2.59843	0.00207979	0.00392359
ENSSSCG00000020864	VDR	vitamin D receptor [Source:VGNC Symbol;Acc:VGNC:94814]	5	78205810	78267321	61512	-	protein_coding	ENSSSCT00000062182	396628	-2.1697	3.23894	0.00208429	0.00393045
ENSSSCG00000035537	RUNX1	RUNX family transcription factor 1 [Source:VGNC Symbol;Acc:VGNC:92516]	13	198371835	198638189	266355	-	protein_coding	ENSSSCT00000042414	100512633	2.1486	0.856627	0.00215023	0.00404848
ENSSSCG00000006176	ELOC	elongin C [Source:VGNC Symbol;Acc:VGNC:98791]	4	61971426	61987728	16303	+	protein_coding	ENSSSCT00000066938	100153381	1.03789	4.78372	0.00215922	0.00406348
ENSSSCG00000042862		NULL	15	66864232	66872503	8272	+	lncRNA	ENSSSCT00000070023	NA	3.41812	-0.487106	0.00219652	0.00412627
ENSSSCG00000016981	CPEB4	cytoplasmic polyadenylation element binding protein 4 [Source:VGNC Symbol;Acc:VGNC:86939]	16	50426816	50499065	72250	-	protein_coding	ENSSSCT00000053922	100521758	-0.812324	7.26261	0.00221257	0.00415394
ENSSSCG00000039656		ras homolog family member G [Source:VGNC Symbol;Acc:VGNC:92289]	9	6282632	6295375	12744	+	protein_coding	ENSSSCT00000052102	100144504	2.75434	-0.793095	0.00226917	0.0042531
ENSSSCG00000042811		NULL	2	66859134	66861618	2485	+	lncRNA	ENSSSCT00000068431	NA	3.60059	-2.01183	0.00230143	0.00430896
ENSSSCG00000012267	JADE3	jade family PHD finger 3 [Source:VGNC Symbol;Acc:VGNC:89268]	X	41579745	41714706	134962	+	protein_coding	ENSSSCT00000033102	100521831	-1.00882	6.15094	0.00230799	0.00431943
ENSSSCG00000042057		NULL	1	130423720	130427420	3701	-	lncRNA	ENSSSCT00000090974	NA	3.85265	-2.98138	0.00234084	0.00437547
ENSSSCG00000029641	ZSCAN10	zinc finger and SCAN domain containing 10 [Source:VGNC Symbol;Acc:VGNC:95324]	3	39113402	39118779	5378	+	protein_coding	ENSSSCT00000025347	100628188	-4.67915	-2.76083	0.00235053	0.00439306
ENSSSCG00000034521	NUDT21	nudix hydrolase 21 [Source:VGNC Symbol;Acc:VGNC:98523]	6	29339841	29363315	23475	+	protein_coding	ENSSSCT00000070714	100625681	0.596809	6.70267	0.00235261	0.00439537
ENSSSCG00000051072		NULL	8	134472074	134475370	3297	-	lncRNA	ENSSSCT00000071973	NA	3.52611	-2.13683	0.00235916	0.00440552
ENSSSCG00000008984		shroom family member 3 [Source:VGNC Symbol;Acc:VGNC:98963]	8	72409708	72443219	33512	+	protein_coding	ENSSSCT00000009841	NA	-1.29798	4.75853	0.00236177	0.00440934
ENSSSCG00000032106	SURF6	surfeit 6 [Source:VGNC Symbol;Acc:VGNC:93632]	1	272949247	272955197	5951	-	protein_coding	ENSSSCT00000045365	110256504	1.67291	2.15006	0.00236847	0.00442028
ENSSSCG00000016385		NULL	AEMK02000652.1	15369	23180	7812	-	protein_coding	ENSSSCT00000017840	110258060	1.30748	3.63407	0.0023976	0.00447306
ENSSSCG00000028109	SNTB2	syntrophin beta 2 [Source:VGNC Symbol;Acc:VGNC:93298]	6	17677738	17774512	96775	-	protein_coding	ENSSSCT00000025739	100620497	1.57729	2.87242	0.00240864	0.00449259
ENSSSCG00000029425	MRPS18B	mitochondrial ribosomal protein S18B [Source:VGNC Symbol;Acc:VGNC:90385]	7	23165946	23172998	7053	+	protein_coding	ENSSSCT00000027559	100144465	0.986205	4.27584	0.00241062	0.00449575
ENSSSCG00000034662		NULL	18	52995097	53004491	9395	+	lncRNA	ENSSSCT00000079904	110257548	3.88026	-3.04382	0.00241951	0.0045118
ENSSSCG00000009381	ALG11	ALG11 alpha-1,2-mannosyltransferase [Source:VGNC Symbol;Acc:VGNC:85247]	11	15851711	15876392	24682	-	protein_coding	ENSSSCT00000010279	100152645	1.73901	1.9124	0.00246965	0.00459875
ENSSSCG00000014902	ANKRD42	ankyrin repeat domain 42 [Source:HGNC Symbol;Acc:HGNC:26752]	9	17334065	17410297	76233	+	protein_coding	ENSSSCT00000050097	100516028	-1.17466	5.67037	0.00248706	0.00462954
ENSSSCG00000027608	FAM172A	family with sequence similarity 172 member A [Source:VGNC Symbol;Acc:VGNC:87930]	2	100477775	100893580	415806	-	protein_coding	ENSSSCT00000022254	100521436	0.765688	5.30806	0.00252419	0.00469254
ENSSSCG00000009886	TRAFD1	TRAF-type zinc finger domain containing 1 [Source:VGNC Symbol;Acc:VGNC:94367]	14	39549851	39579781	29931	-	protein_coding	ENSSSCT00000010836	100154198	0.94194	4.71473	0.00255485	0.00474618
ENSSSCG00000009358	EXOSC8	exosome component 8 [Source:VGNC Symbol;Acc:VGNC:87844]	11	12817110	12825847	8738	+	protein_coding	ENSSSCT00000070467	100157236	1.25917	3.85487	0.00256492	0.0047632
ENSSSCG00000002682	MBTPS1	membrane bound transcription factor peptidase, site 1 [Source:VGNC Symbol;Acc:VGNC:90061]	6	4503573	4558609	55037	+	protein_coding	ENSSSCT00000002975	100516674	1.30787	3.73735	0.00257093	0.00477268
ENSSSCG00000021208	SELENOP	selenoprotein P [Source:VGNC Symbol;Acc:VGNC:92691]	16	27537885	27631130	93246	-	protein_coding	ENSSSCT00000031007	100037964	-2.18709	4.16629	0.00257739	0.00478411
ENSSSCG00000005045	BMP4	bone morphotic protein 4 [Source:VGNC Symbol;Acc:VGNC:85843]	1	183416134	183792417	376284	-	protein_coding	ENSSSCT00000005561	100113425	-2.16256	2.89099	0.00258788	0.00480188
ENSSSCG00000004943	MAP2K1	mitogen-activated protein kinase kinase 1 [Source:VGNC Symbol;Acc:VGNC:103121]	1	164381845	164471226	89382	+	protein_coding	ENSSSCT00000036045	100233191	-1.19302	6.129	0.00259159	0.00480706
ENSSSCG00000011623	TPRA1	transmembrane protein adipocyte associated 1 [Source:VGNC Symbol;Acc:VGNC:94347]	13	72650669	72666989	16321	+	protein_coding	ENSSSCT00000012720	100518934	-1.81591	2.88503	0.00264312	0.0048959
ENSSSCG00000040883	TMEM199	transmembrane protein 199 [Source:VGNC Symbol;Acc:VGNC:94128]	12	44636378	44641530	5153	+	protein_coding	ENSSSCT00000039026	100623454	1.7986	1.87136	0.00269259	0.00498029
ENSSSCG00000012597	PLS3	plastin 3 [Source:VGNC Symbol;Acc:VGNC:91573]	X	94885118	94971664	86547	+	protein_coding	ENSSSCT00000033683	100158187	-2.00616	4.8947	0.00271006	0.0050097
ENSSSCG00000046831		NULL	13	155143063	155163221	20159	+	lncRNA	ENSSSCT00000078623	NA	3.5201	-1.1989	0.00271317	0.00501485
ENSSSCG00000000267	MYG1	MYG1 exonuclease [Source:VGNC Symbol;Acc:VGNC:90509]	5	18512710	18525877	13168	+	protein_coding	ENSSSCT00000000286	100516439	2.78385	-0.740599	0.00271671	0.00502008
ENSSSCG00000036457	TNFSF8	TNF superfamily member 8 [Source:VGNC Symbol;Acc:VGNC:94273]	1	255432969	255459073	26105	-	protein_coding	ENSSSCT00000055794	574055	4.23562	-2.30152	0.00276336	0.00509984
ENSSSCG00000021060	RCBTB1	RCC1 and BTB domain containing protein 1 [Source:VGNC Symbol;Acc:VGNC:92173]	11	18040110	18197751	157642	+	protein_coding	ENSSSCT00000039040	100628042	-0.978802	6.48565	0.00276504	0.00510234
ENSSSCG00000036305	SMIM1	small integral membrane protein 1 (Vel blood group) [Source:HGNC Symbol;Acc:HGNC:44204]	6	65255823	65259126	3304	+	protein_coding	ENSSSCT00000050028	100625759, 100520228	3.83496	-1.64305	0.00281666	0.00519455
ENSSSCG00000009380	NEK5	NIMA related kinase 5 [Source:VGNC Symbol;Acc:VGNC:90677]	11	15801354	15862231	60878	+	protein_coding	ENSSSCT00000085225	100156672	-3.15817	3.01286	0.00282509	0.00520889
ENSSSCG00000003760	TTLL7	tubulin tyrosine ligase like 7 [Source:VGNC Symbol;Acc:VGNC:94571]	6	129708374	129867885	159512	+	protein_coding	ENSSSCT00000004162	100522876	-4.06385	1.34691	0.00284217	0.00523676
ENSSSCG00000006037	OXR1	oxidation resistance 1 [Source:VGNC Symbol;Acc:VGNC:91116]	4	30734514	31400997	666484	-	protein_coding	ENSSSCT00000061455	100153332	0.629001	6.38743	0.00284357	0.00523805
ENSSSCG00000004490	SETBP1	SET binding protein 1 [Source:VGNC Symbol;Acc:VGNC:92756]	1	94295637	94663029	367393	+	protein_coding	ENSSSCT00000004961	100153027	3.83916	-1.93963	0.00285103	0.00525009
ENSSSCG00000007371	HNF4A	hepatocyte nuclear factor 4 alpha [Source:VGNC Symbol;Acc:VGNC:96348]	17	46783777	46847503	63727	+	protein_coding	ENSSSCT00000067664	733636	3.64505	0.22981	0.00285212	0.00525135
ENSSSCG00000012637	KLHL13	kelch like family member 13 [Source:VGNC Symbol;Acc:VGNC:89514]	X	96544092	96744764	200673	-	protein_coding	ENSSSCT00000046277	100519287	3.44551	0.728477	0.00285777	0.00526113
ENSSSCG00000022168	APBB2	amyloid beta protein binding family B member 2 [Source:VGNC Symbol;Acc:VGNC:85403]	8	31921587	32301975	380389	-	protein_coding	ENSSSCT00000059697	100514856	-1.08764	5.22025	0.00288931	0.00531671
ENSSSCG00000028132	NAA20	N-alpha-acetyltransferase 20, NatB catalytic subunit [Source:VGNC Symbol;Acc:VGNC:96749]	17	28070163	28083655	13493	+	protein_coding	ENSSSCT00000040860	100512320	1.81062	1.90017	0.00290764	0.00534732
ENSSSCG00000017231	NAT9	N-acetyltransferase 9 (putative) [Source:VGNC Symbol;Acc:VGNC:99019]	12	6459676	6468969	9294	+	protein_coding	ENSSSCT00000046891	100359356	2.67703	-0.408457	0.0029245	0.00537456
ENSSSCG00000020736	ADD2	adducin 2 [Source:VGNC Symbol;Acc:VGNC:85117]	3	71730002	71840862	110861	+	protein_coding	ENSSSCT00000028719	100624449	3.68128	-1.27476	0.0029311	0.00538605
ENSSSCG00000004425	LAMA4	laminin subunit alpha 4 [Source:VGNC Symbol;Acc:VGNC:103116]	1	78071446	78224365	152920	-	protein_coding	ENSSSCT00000004890	100154581	4.30494	-1.76283	0.00293238	0.00538778
ENSSSCG00000020720	IRAG1	inositol 1,4,5-triphosphate receptor associated 1 [Source:VGNC Symbol;Acc:VGNC:98801]	2	48745371	48930885	185515	+	protein_coding	ENSSSCT00000029147	100739522	-3.86496	0.811053	0.00293805	0.0053963
ENSSSCG00000029649	IFT46	intraflagellar transport 46 [Source:VGNC Symbol;Acc:VGNC:89048]	9	45844619	45861870	17252	-	protein_coding	ENSSSCT00000076657	100622760	1.47404	2.68375	0.00301447	0.00552636
ENSSSCG00000044905		NULL	2	14791470	14797390	5921	-	pseudogene	ENSSSCT00000088525	NA	3.18474	-0.694121	0.00302106	0.00553779
ENSSSCG00000021934	OTUD5	OTU deubiquitinase 5 [Source:VGNC Symbol;Acc:VGNC:91101]	X	43000227	43029465	29239	-	protein_coding	ENSSSCT00000024353	100624053	-0.956138	6.383	0.00303134	0.00555535
ENSSSCG00000008164	MAP4K4	mitogen-activated protein kinase kinase kinase kinase 4 [Source:VGNC Symbol;Acc:VGNC:98114]	3	52484274	52649410	165137	-	protein_coding	ENSSSCT00000008941	100518724	-0.76009	7.9366	0.00306461	0.00561108
ENSSSCG00000036509	RWDD3	RWD domain containing 3 [Source:VGNC Symbol;Acc:VGNC:92524]	4	122187949	122203115	15167	-	protein_coding	ENSSSCT00000058176	100625281	1.80701	1.37066	0.00308741	0.00564693
ENSSSCG00000006628	PSMD4	proteasome 26S subunit, non-ATPase 4 [Source:VGNC Symbol;Acc:VGNC:98839]	4	97994065	98004688	10624	-	protein_coding	ENSSSCT00000007264	733583	1.10906	2.65059	0.00311006	0.00568506
ENSSSCG00000048809		NULL	AEMK02000452.1	1273630	1286042	12413	+	lncRNA	ENSSSCT00000067186	NA	3.71081	-2.22664	0.00317009	0.00578203
ENSSSCG00000048956		NULL	15	100115494	100121426	5933	+	lncRNA	ENSSSCT00000090221	NA	-4.76471	-2.61541	0.00318509	0.00580804
ENSSSCG00000016291	GIGYF2	GRB10 interacting GYF protein 2 [Source:VGNC Symbol;Acc:VGNC:95551]	15	133180663	133313320	132658	+	protein_coding	ENSSSCT00000060359	100155829	0.753981	6.52495	0.00320212	0.00583773
ENSSSCG00000042032		NULL	X	98567158	98569793	2636	+	protein_coding	ENSSSCT00000076882	100154946	3.54384	-1.4138	0.00321549	0.00585873
ENSSSCG00000034313	SELENOW	selenoprotein W [Source:HGNC Symbol;Acc:HGNC:10752]	6	53470787	53474652	3866	+	protein_coding	ENSSSCT00000045113	397032	2.05656	1.21852	0.0032453	0.00590894
ENSSSCG00000029203		TOX high mobility group box family member 4 [Source:VGNC Symbol;Acc:VGNC:98382]	7	77678475	77698917	20443	-	protein_coding	ENSSSCT00000027379	100152681	0.819545	5.94306	0.00326755	0.00594533
ENSSSCG00000009649	NEFL	neurofilament light [Source:VGNC Symbol;Acc:VGNC:90670]	14	8990750	8997300	6551	-	protein_coding	ENSSSCT00000049084	100521224	3.58741	-2.04161	0.00330861	0.00601308
ENSSSCG00000016177	XRCC5	X-ray repair cross complementing 5 [Source:VGNC Symbol;Acc:VGNC:95570]	15	118335925	118452296	116372	+	protein_coding	ENSSSCT00000073037	100514133, 100513571	-1.18886	5.6957	0.00333736	0.00606184
ENSSSCG00000012548	PWWP3B	PWWP domain containing 3B [Source:VGNC Symbol;Acc:VGNC:92012]	X	86785325	86814629	29305	+	protein_coding	ENSSSCT00000084776	100739251	3.78015	-1.2893	0.00335011	0.00608359
ENSSSCG00000008559	TMEM214	transmembrane protein 214 [Source:VGNC Symbol;Acc:VGNC:94139]	3	112069931	112080687	10757	-	protein_coding	ENSSSCT00000068840	100524558	0.861709	5.13182	0.0033977	0.0061622
ENSSSCG00000004561	HERC1	HECT and RLD domain containing E3 ubiquitin protein ligase family member 1 [Source:VGNC Symbol;Acc:VGNC:88849]	1	108205580	108403885	198306	+	protein_coding	ENSSSCT00000044262	100153537	1.09158	6.5707	0.00341924	0.00619911
ENSSSCG00000034379	MAP2K3	mitogen-activated protein kinase kinase 3 [Source:VGNC Symbol;Acc:VGNC:99012]	12	61396331	61421579	25249	+	protein_coding	ENSSSCT00000041979	110256149	-1.75198	4.36324	0.00344687	0.00624447
ENSSSCG00000015669	ACVR2A	activin A receptor type 2A [Source:VGNC Symbol;Acc:VGNC:95843]	15	4173805	4259706	85902	-	protein_coding	ENSSSCT00000046920	397282	0.857716	4.74955	0.00345685	0.00625938
ENSSSCG00000048824		NULL	3	90675545	90682723	7179	+	pseudogene	ENSSSCT00000087426	NA	3.52119	-1.485	0.00346409	0.00627176
ENSSSCG00000011147	AKR1C2	aldo-keto reductase family 1, member C1 [Source:NCBI gene (formerly Entrezgene);Acc:733634]	10	65576464	65678248	101785	+	protein_coding	ENSSSCT00000057350	733694, 733635, 733634	-3.49501	0.251253	0.00346605	0.0062746
ENSSSCG00000048769		NULL	1	1	3782	3782	+	lncRNA	ENSSSCT00000066540	100125545	-1.30383	4.55305	0.00347747	0.00629237
ENSSSCG00000007074	TASP1	taspase 1 [Source:VGNC Symbol;Acc:VGNC:95676]	17	21964431	22357476	393046	-	protein_coding	ENSSSCT00000007745	100519631	1.28093	2.81207	0.0036256	0.00654162
ENSSSCG00000027992	MST1R	macrophage stimulating 1 receptor [Source:VGNC Symbol;Acc:VGNC:90429]	13	32401013	32422336	21324	-	protein_coding	ENSSSCT00000030294	100626292	1.32249	2.58926	0.00366418	0.00660516
ENSSSCG00000031967	TAOK2	TAO kinase 2 [Source:VGNC Symbol;Acc:VGNC:98356]	3	18166847	18198089	31243	+	protein_coding	ENSSSCT00000026019	100624059	0.939861	4.17378	0.00367203	0.00661706
ENSSSCG00000039052	ZNF397	zinc finger protein 397 [Source:VGNC Symbol;Acc:VGNC:95236]	6	119076714	119086762	10049	+	protein_coding	ENSSSCT00000059022	102164512	2.26967	0.95034	0.00376434	0.00676791
ENSSSCG00000013258	HARBI1	harbinger transposase derived 1 [Source:VGNC Symbol;Acc:VGNC:88784]	2	15916494	15927157	10664	+	protein_coding	ENSSSCT00000014482	100516314	-2.56708	2.3274	0.0037699	0.00677712
ENSSSCG00000051456		NULL	9	14288401	14300162	11762	+	lncRNA	ENSSSCT00000071175	NA	2.81374	-0.364804	0.00377749	0.00678535
ENSSSCG00000046431		NULL	14	125331068	125343546	12479	+	lncRNA	ENSSSCT00000085260	NA	3.3738	-3.1015	0.0038152	0.0068445
ENSSSCG00000040286	CYLD	CYLD lysine 63 deubiquitinase [Source:VGNC Symbol;Acc:VGNC:87130]	6	34059941	34121272	61332	-	protein_coding	ENSSSCT00000060479	100624570	1.09984	4.29595	0.00382767	0.00686452
ENSSSCG00000047157		NULL	4	82794818	82823068	28251	+	lncRNA	ENSSSCT00000074431	NA	2.35579	-0.0574163	0.0038284	0.00686504
ENSSSCG00000046592		NULL	15	18520531	18526733	6203	-	lncRNA	ENSSSCT00000073839	NA	-6.25026	-0.0149239	0.00386557	0.00692617
ENSSSCG00000041389		NULL	X	74503175	74508884	5710	-	pseudogene	ENSSSCT00000081825	NA	2.96822	-1.9347	0.0038985	0.00698042
ENSSSCG00000001516		BCL2 antagonist/killer 1 [Source:VGNC Symbol;Acc:VGNC:85752]	7	29807021	29815318	8298	-	protein_coding	ENSSSCT00000050002	397543	2.81448	-0.1401	0.00391054	0.0069988
ENSSSCG00000032113		NULL	6	56304681	56389759	85079	-	protein_coding	ENSSSCT00000038605	100523609, 100523440	2.55276	0.086107	0.00391252	0.00700155
ENSSSCG00000011047	FAM171A1	family with sequence similarity 171 member A1 [Source:VGNC Symbol;Acc:VGNC:96011]	10	46449779	46601093	151315	+	protein_coding	ENSSSCT00000063062	100525944	3.57338	-1.87979	0.00391758	0.00700741
ENSSSCG00000004420	TRAF3IP2	TRAF3 interacting protein 2 [Source:VGNC Symbol;Acc:VGNC:94361]	1	77480926	77541210	60285	-	protein_coding	ENSSSCT00000004883	100157000	1.67611	2.16683	0.00394206	0.00704664
ENSSSCG00000014228	FAM170A	family with sequence similarity 170 member A [Source:VGNC Symbol;Acc:VGNC:99648]	2	123459036	123466709	7674	+	protein_coding	ENSSSCT00000045652	100524190	-5.40471	-1.60728	0.0039433	0.00704664
ENSSSCG00000033732	ANKRD10	ankyrin repeat domain 10 [Source:VGNC Symbol;Acc:VGNC:85322]	11	77323357	77356113	32757	-	protein_coding	ENSSSCT00000051194	100154231	1.35902	3.22626	0.0039435	0.00704664
ENSSSCG00000015891	TBR1	T-box brain transcription factor 1 [Source:VGNC Symbol;Acc:VGNC:95533]	15	68213562	68222991	9430	+	protein_coding	ENSSSCT00000017303	100154282	-4.30451	-0.231379	0.00394354	0.00704664
ENSSSCG00000026618	CAVIN2	caveolae associated protein 2 [Source:VGNC Symbol;Acc:VGNC:95489]	15	96474267	96490016	15750	-	protein_coding	ENSSSCT00000025082	100517010	-5.77998	0.990128	0.00404806	0.00721703
ENSSSCG00000024019		ral transcription factor IIH subunit 5 [Source:VGNC Symbol;Acc:VGNC:101490]	1	8917240	8934919	17680	-	protein_coding	ENSSSCT00000067537	100739493	1.75619	2.43454	0.00405362	0.00722531
ENSSSCG00000026793	B4GALT2	beta-1,4-galactosyltransferase 2 [Source:VGNC Symbol;Acc:VGNC:85733]	6	167305907	167315871	9965	-	protein_coding	ENSSSCT00000036973	100736821	2.5068	-0.138336	0.00405708	0.00722984
ENSSSCG00000034045	ERGIC3	ERGIC and golgi 3 [Source:VGNC Symbol;Acc:VGNC:95714]	17	38884524	38899140	14617	+	protein_coding	ENSSSCT00000048785	100157082	-1.23009	4.00706	0.00409248	0.00728467
ENSSSCG00000016082	BOLL	boule homolog, RNA binding protein [Source:VGNC Symbol;Acc:VGNC:95610]	15	101535703	101602233	66531	-	protein_coding	ENSSSCT00000079887	100155042	-2.78129	0.714259	0.00409943	0.0072954
ENSSSCG00000010486	HELLS	helicase, lymphoid specific [Source:VGNC Symbol;Acc:VGNC:88838]	14	105923552	105966998	43447	-	protein_coding	ENSSSCT00000011474	100154547	0.860342	6.08049	0.00410892	0.00731146
ENSSSCG00000017510	CACNB1	calcium voltage-gated channel auxiliary subunit beta 1 [Source:VGNC Symbol;Acc:VGNC:97909]	12	23037810	23060491	22682	+	protein_coding	ENSSSCT00000066429	100514316	-3.91849	0.695428	0.00411783	0.00732482
ENSSSCG00000005094		NULL	1	190161212	190171326	10115	-	lncRNA	ENSSSCT00000005615	100738730	2.70884	0.0489373	0.00412612	0.00733791
ENSSSCG00000036527	DNASE1	deoxyribonuclease 1 [Source:VGNC Symbol;Acc:VGNC:102564]	3	38586600	38646834	60235	-	protein_coding	ENSSSCT00000042628	397051	2.00421	0.432804	0.00416088	0.0073964
ENSSSCG00000014211	YTHDC2	YTH domain containing 2 [Source:VGNC Symbol;Acc:VGNC:95042]	2	117871336	118104508	233173	+	protein_coding	ENSSSCT00000038889	100519357	1.23641	4.24251	0.00417984	0.00742758
ENSSSCG00000003828	FGGY	FGGY carbohydrate kinase domain containing [Source:VGNC Symbol;Acc:VGNC:97059]	6	152754921	153213170	458250	-	protein_coding	ENSSSCT00000004237	100525819	-2.9399	1.91034	0.00421458	0.00748594
ENSSSCG00000000807		NULL	5	77009862	77058427	48566	-	pseudogene	ENSSSCT00000000876	100154364	-3.94956	1.14994	0.00425937	0.00755781
ENSSSCG00000027340	PI4K2B	phosphatidylinositol 4-kinase type 2 beta [Source:VGNC Symbol;Acc:VGNC:98190]	8	19201352	19238335	36984	+	protein_coding	ENSSSCT00000028294	100623115	0.81018	5.27731	0.00433167	0.00767658
ENSSSCG00000042277		NULL	13	62489912	62565628	75717	+	lncRNA	ENSSSCT00000089117	NA	-2.80761	2.6442	0.00435154	0.00770746
ENSSSCG00000049961		NULL	9	73821070	73926537	105468	+	protein_coding	ENSSSCT00000078586	NA	3.24299	-2.09975	0.00440082	0.00778687
ENSSSCG00000027100	MED31	mediator complex subunit 31 [Source:VGNC Symbol;Acc:VGNC:90120]	12	50728676	50736075	7400	+	protein_coding	ENSSSCT00000024304	100622626	1.87177	2.68982	0.00441828	0.00781425
ENSSSCG00000028045	MUL1	mitochondrial E3 ubiquitin protein ligase 1 [Source:VGNC Symbol;Acc:VGNC:90484]	6	78747649	78758813	11165	-	protein_coding	ENSSSCT00000027632	100514904	1.91223	2.58454	0.00442865	0.00783083
ENSSSCG00000048283		NULL	6	16501522	16642653	141132	-	lncRNA	ENSSSCT00000066970	NA	-4.91189	-0.693922	0.00449913	0.00794564
ENSSSCG00000007478	ATP9A	spalt like transcription factor 4 [Source:NCBI gene (formerly Entrezgene);Acc:100136902]	17	52936173	53103190	167018	-	protein_coding	ENSSSCT00000082947	100136902:100136901	-1.14476	7.84035	0.00453042	0.00799462
ENSSSCG00000004748	NDUFAF1	NADH:ubiquinone oxidoreductase complex assembly factor 1 [Source:VGNC Symbol;Acc:VGNC:90638]	1	129968502	130009391	40890	+	protein_coding	ENSSSCT00000005247	100524355	1.77554	3.32417	0.00456645	0.00805401
ENSSSCG00000010357	WAPL	WAPL cohesin release factor [Source:VGNC Symbol;Acc:VGNC:94890]	14	87492453	87588570	96118	-	protein_coding	ENSSSCT00000054933	100157544	0.525955	7.86118	0.00456663	0.00805401
ENSSSCG00000032768		EBP cholestenol delta-isomerase [Source:NCBI gene (formerly Entrezgene);Acc:100312968]	X	42670633	42678570	7938	+	protein_coding	ENSSSCT00000037292	100312968	0.932308	4.04856	0.00457469	0.00806641
ENSSSCG00000003187		Fc fragment of IgG receptor and transporter [Source:VGNC Symbol;Acc:VGNC:88064]	6	54581128	54611272	30145	+	protein_coding	ENSSSCT00000003540	397399	2.93822	-0.767855	0.00461071	0.00812447
ENSSSCG00000047234		NULL	6	62027543	62044579	17037	+	lncRNA	ENSSSCT00000072379	NA	1.92307	0.226284	0.0046434	0.00817749
ENSSSCG00000025542	NEMP1	nuclear envelope integral membrane protein 1 [Source:VGNC Symbol;Acc:VGNC:90686]	5	22366537	22390091	23555	-	protein_coding	ENSSSCT00000000446	100739342	0.830741	4.61953	0.00464762	0.008184
ENSSSCG00000011329	CCDC12	coiled-coil domain containing 12 [Source:HGNC Symbol;Acc:HGNC:28332]	13	29763145	29846688	83544	-	protein_coding	ENSSSCT00000012405	100515924	1.16992	3.78429	0.00469713	0.00826288
ENSSSCG00000029035		NULL	2	70581985	70605248	23264	-	protein_coding	ENSSSCT00000059728	100514703	1.22386	3.41228	0.0047078	0.00828071
ENSSSCG00000015298	SRI	sorcin [Source:VGNC Symbol;Acc:VGNC:93457]	9	68493008	68515322	22315	-	protein_coding	ENSSSCT00000016669	100514123	1.64913	2.16158	0.0047168	0.00829562
ENSSSCG00000016974	MAP1B	microtubule associated protein 1B [Source:VGNC Symbol;Acc:VGNC:89979]	16	48403526	48498896	95371	+	protein_coding	ENSSSCT00000037772	100519062	-1.8936	6.19916	0.00471893	0.00829752
ENSSSCG00000007618	ZNF789	zinc finger protein 789 [Source:HGNC Symbol;Acc:HGNC:27801]	3	6469699	6481446	11748	-	protein_coding	ENSSSCT00000060184	100519827	1.92297	1.6725	0.00472738	0.00831145
ENSSSCG00000013637	QTRT1	queuine tRNA-ribosyltransferase catalytic subunit 1 [Source:VGNC Symbol;Acc:VGNC:92035]	2	69450808	69471487	20680	+	protein_coding	ENSSSCT00000014892	100524546	2.37787	0.421476	0.00473329	0.00831997
ENSSSCG00000023865		NULL	14	132504472	132522881	18410	-	protein_coding	ENSSSCT00000027406	100154423	1.77664	1.80159	0.00473391	0.00832014
ENSSSCG00000033611	ZNF793	zinc finger protein 793 [Source:HGNC Symbol;Acc:HGNC:33115]	6	46171188	46228999	57812	-	protein_coding	ENSSSCT00000044146	NA	1.26937	4.15489	0.00476595	0.00837085
ENSSSCG00000045290		NULL	2	65166299	65173091	6793	-	protein_coding	ENSSSCT00000072000	NA	3.3279	-1.91705	0.00476795	0.00837329
ENSSSCG00000022932	SNW1	SNW domain containing 1 [Source:VGNC Symbol;Acc:VGNC:93302]	7	100718036	100749356	31321	-	protein_coding	ENSSSCT00000025189	100623576	-0.741127	6.42683	0.0047684	0.00837329
ENSSSCG00000016599	GPR37	G protein-coupled receptor 37 [Source:VGNC Symbol;Acc:VGNC:88630]	18	23019744	23038397	18654	+	protein_coding	ENSSSCT00000086854	100523220	3.51046	-1.46096	0.00479887	0.00842115
ENSSSCG00000032541	TIGD2	tigger transposable element derived 2 [Source:VGNC Symbol;Acc:VGNC:93981]	8	129993339	129998221	4883	-	protein_coding	ENSSSCT00000042116	102166704	1.58536	2.06342	0.00480366	0.00842767
ENSSSCG00000018972		NULL	1	30921004	30921132	129	-	snoRNA	ENSSSCT00000020567	NA	3.00844	-0.425114	0.00481808	0.00844922
ENSSSCG00000006648	CTSS	cathepsin S [Source:VGNC Symbol;Acc:VGNC:87079]	4	98390250	98442936	52687	+	protein_coding	ENSSSCT00000007284	100153090	1.25461	2.75194	0.00485505	0.00850835
ENSSSCG00000034763	IRS2	insulin receptor substrate 2 [Source:VGNC Symbol;Acc:VGNC:89214]	11	76626179	76653881	27703	-	protein_coding	ENSSSCT00000043241	110255858	3.11057	-0.565793	0.00488495	0.0085579
ENSSSCG00000038843	ST3GAL2	ST3 beta-galactoside alpha-2,3-sialyltransferase 2 [Source:VGNC Symbol;Acc:VGNC:93502]	6	13386443	13419314	32872	-	protein_coding	ENSSSCT00000041824	100627772	1.83081	0.550923	0.0048905	0.00856571
ENSSSCG00000010876	DESI2	desumoylating isopeptidase 2 [Source:VGNC Symbol;Acc:VGNC:96037]	10	17365665	17416639	50975	+	protein_coding	ENSSSCT00000053405	100037270	0.75241	6.92234	0.00491202	0.00860055
ENSSSCG00000005995	MTBP	MDM2 binding protein [Source:VGNC Symbol;Acc:VGNC:90437]	4	18532002	18608604	76603	-	protein_coding	ENSSSCT00000006578	100152418	1.2304	3.31622	0.00494859	0.00865877
ENSSSCG00000030351	MEF2B	myocyte enhancer factor 2B [Source:VGNC Symbol;Acc:VGNC:100169]	2	58684555	58722741	38187	+	protein_coding	ENSSSCT00000040075	733675	-5.6176	-2.03191	0.00498265	0.00871452
ENSSSCG00000035833	NKPD1	NTPase KAP family P-loop domain containing 1 [Source:VGNC Symbol;Acc:VGNC:98518]	6	51568194	51569992	1799	-	protein_coding	ENSSSCT00000063405	NA	-4.74316	-2.27416	0.00501082	0.00875989
ENSSSCG00000001033	SLC35B3	solute carrier family 35 member B3 [Source:VGNC Symbol;Acc:VGNC:93073]	7	5539702	5606553	66852	-	protein_coding	ENSSSCT00000068925	100157111	1.64408	1.65229	0.00506003	0.00883305
ENSSSCG00000040313	PSKH1	protein serine kinase H1 [Source:VGNC Symbol;Acc:VGNC:91899]	6	28508823	28544062	35240	+	protein_coding	ENSSSCT00000052680	100621999	1.92301	2.2435	0.0050921	0.00888424
ENSSSCG00000007848		NULL	3	24609167	24665677	56511	-	protein_coding	ENSSSCT00000008598	NA	-5.44166	-1.40104	0.00513306	0.00894876
ENSSSCG00000012001	ROBO1	roundabout guidance receptor 1 [Source:HGNC Symbol;Acc:HGNC:10249]	13	175505366	176479482	974117	+	protein_coding	ENSSSCT00000068184	100517310	-2.34141	4.3868	0.00513941	0.00895784
ENSSSCG00000035254	DPH6	diphthamine biosynthesis 6 [Source:VGNC Symbol;Acc:VGNC:87417]	1	135577936	135907275	329340	+	protein_coding	ENSSSCT00000029836	102166599	1.16249	4.07463	0.00516383	0.00899443
ENSSSCG00000013463	LSM7	LSM7 homolog, U6 small nuclear RNA and mRNA degradation associated [Source:VGNC Symbol;Acc:VGNC:89876]	2	76241696	76252599	10904	+	protein_coding	ENSSSCT00000090383	100515470	0.903948	3.75301	0.00518456	0.00902855
ENSSSCG00000012114	MSL3	MSL complex subunit 3 [Source:NCBI gene (formerly Entrezgene);Acc:100526025]	X	8518835	8535249	16415	+	protein_coding	ENSSSCT00000089814	100526025	-1.69247	4.53969	0.005287	0.00918824
ENSSSCG00000005909	FBXL6	F-box and leucine rich repeat protein 6 [Source:VGNC Symbol;Acc:VGNC:88031]	4	423407	427801	4395	+	protein_coding	ENSSSCT00000006489	100153245	2.92294	-1.09496	0.00530117	0.00921124
ENSSSCG00000008402	CLHC1	clathrin heavy chain linker domain containing 1 [Source:VGNC Symbol;Acc:VGNC:86760]	3	85992635	86046908	54274	+	protein_coding	ENSSSCT00000009199	100628091	2.93004	-0.444384	0.00531779	0.009234
ENSSSCG00000009395	SETDB2	SET domain bifurcated histone lysine methyltransferase 2 [Source:VGNC Symbol;Acc:VGNC:92765]	11	18252527	18297826	45300	-	protein_coding	ENSSSCT00000010294	100157885	1.18647	3.74683	0.00533033	0.00925374
ENSSSCG00000023894	AKNA	AT-hook transcription factor [Source:VGNC Symbol;Acc:VGNC:85228]	1	254941598	254994201	52604	-	protein_coding	ENSSSCT00000028192	100152364	3.32041	-0.975354	0.00534015	0.00926873
ENSSSCG00000030888	FADD	Fas associated via death domain [Source:VGNC Symbol;Acc:VGNC:87874]	2	3186744	3194792	8049	-	protein_coding	ENSSSCT00000035749	595129	1.67555	1.99737	0.00538601	0.00934319
ENSSSCG00000011463	IL17RD	interleukin 17 receptor D [Source:VGNC Symbol;Acc:VGNC:89087]	13	38939279	39006690	67412	-	protein_coding	ENSSSCT00000012544	100513377	-2.41639	2.55694	0.00540402	0.0093734
ENSSSCG00000031378	KBTBD6	kelch repeat and BTB domain containing 6 [Source:HGNC Symbol;Acc:HGNC:25340]	11	25643709	25710987	67279	+	protein_coding	ENSSSCT00000042844	100154105	2.52946	0.715501	0.00542542	0.00940741
ENSSSCG00000001075	DEK	DEK proto-oncogene [Source:HGNC Symbol;Acc:HGNC:2768]	7	13872775	13935173	62399	-	protein_coding	ENSSSCT00000072363	100156871	0.479024	7.9944	0.00542834	0.00941143
ENSSSCG00000011630	ACKR4	atypical chemokine receptor 4 [Source:VGNC Symbol;Acc:VGNC:85013]	13	73772392	73777805	5414	+	protein_coding	ENSSSCT00000012727	100037292	3.40891	-1.94259	0.00543207	0.0094149
ENSSSCG00000000791	PDZRN4	PDZ domain containing ring finger 4 [Source:VGNC Symbol;Acc:VGNC:91299]	5	72574501	72940831	366331	+	protein_coding	ENSSSCT00000070899	100156795	1.13198	4.62976	0.00545262	0.00944417
ENSSSCG00000034105	TMEM127	transmembrane protein 127 [Source:VGNC Symbol;Acc:VGNC:94074]	3	46966890	47017659	50770	+	protein_coding	ENSSSCT00000037184	100522794	0.911582	4.57997	0.00547084	0.00947259
ENSSSCG00000014880	AQP11	aquaporin 11 [Source:VGNC Symbol;Acc:VGNC:85430]	9	12065546	12078401	12856	+	protein_coding	ENSSSCT00000016234	100127151	3.20591	-0.907126	0.00549	0.00950294
ENSSSCG00000004446	RWDD1	RWD domain containing 1 [Source:HGNC Symbol;Acc:HGNC:20993]	1	82161738	82182180	20443	+	protein_coding	ENSSSCT00000004911	100153343	0.616412	6.24381	0.00550549	0.00952526
ENSSSCG00000001820	HDDC3	HD domain containing 3 [Source:VGNC Symbol;Acc:VGNC:88818]	7	53525987	53527896	1910	-	protein_coding	ENSSSCT00000002039	100153189	3.00077	-0.828674	0.00555012	0.00959827
ENSSSCG00000004766	RAD51	RAD51 recombinase [Source:VGNC Symbol;Acc:VGNC:92056]	1	130586647	130640136	53490	-	protein_coding	ENSSSCT00000005265	100141309	0.962759	4.17511	0.00556917	0.00962592
ENSSSCG00000035954	ATAD5	ATPase family AAA domain containing 5 [Source:VGNC Symbol;Acc:VGNC:85601]	12	42874549	42920412	45864	-	protein_coding	ENSSSCT00000039682	100522895	-0.806026	7.21869	0.00557901	0.00963976
ENSSSCG00000001912	PML	PML nuclear body scaffold [Source:VGNC Symbol;Acc:VGNC:99296]	7	59405048	59450150	45103	-	protein_coding	ENSSSCT00000002141	100157336	-2.31992	2.30723	0.00559104	0.00965737
ENSSSCG00000029507	RASGEF1B	RasGEF domain family member 1B [Source:VGNC Symbol;Acc:VGNC:92109]	8	136071354	136600317	528964	+	protein_coding	ENSSSCT00000075468	100337671	-3.83065	2.56804	0.00561556	0.00969547
ENSSSCG00000002738	ZNF23	zinc finger protein 23 [Source:HGNC Symbol;Acc:HGNC:13023]	6	14463304	14480864	17561	-	protein_coding	ENSSSCT00000003034	110255248, 100514167	1.28248	2.79093	0.00561633	0.00969572
ENSSSCG00000035518		transmembrane protein 265 [Source:NCBI gene (formerly Entrezgene);Acc:100513980]	3	17660254	17688586	28333	-	protein_coding	ENSSSCT00000056375	100513980	1.66569	1.51508	0.00563764	0.00972718
ENSSSCG00000041520		NULL	15	100122170	100133929	11760	+	lncRNA	ENSSSCT00000083698	NA	-5.29543	-2.48223	0.00569538	0.0098225
ENSSSCG00000036553	SAMD12	sterile alpha motif domain containing 12 [Source:VGNC Symbol;Acc:VGNC:92565]	4	20143864	20569129	425266	+	protein_coding	ENSSSCT00000048687	100738445	-2.46413	3.3336	0.00572864	0.00987769
ENSSSCG00000000801	TMEM117	transmembrane protein 117 [Source:VGNC Symbol;Acc:VGNC:94070]	5	74917463	75406367	488905	+	protein_coding	ENSSSCT00000037269	100524623	-3.45906	3.78532	0.0057602	0.00992994
ENSSSCG00000042252		NULL	6	89755621	89760794	5174	-	lncRNA	ENSSSCT00000087236	NA	2.66685	0.270556	0.00578241	0.00996496
ENSSSCG00000022806	LIN7C	lin-7 homolog C, crumbs cell polarity complex component [Source:VGNC Symbol;Acc:VGNC:89732]	2	32734691	32856322	121632	+	protein_coding	ENSSSCT00000067448	100518294	0.704041	6.5691	0.00579336	0.00997945
ENSSSCG00000008768	ARAP2	ArfGAP with RhoGAP domain, ankyrin repeat and PH domain 2 [Source:VGNC Symbol;Acc:VGNC:85440]	8	27771331	27960496	189166	-	protein_coding	ENSSSCT00000043895	100521564	-0.868793	6.58118	0.00580519	0.00999765
a, Ensembl (https://m.ensembl.org/index.html, accessed on 12 February 2023) gene ID.
b, Gene symbol.
c, Chromosome or scaffold number where gene is located.
d, Start and end position of gene in the Sus scrofa v11 reference sequence
e, Length of the gene
f, Ensembl transcript ID.
g, Log2 fold change relative to BCB+ oocytes.
h, Average expression levels, shown in TMM-normalised log2 count per million (CPM) sequence reads.
i, Raw p-value of DEG analysis by EdgeR glmFit.
j, Significant difference in expression between BCB+ oocyte and blastocyst by FDR test (p < 0.05).

## Sheet: Table S8
Table S8. Enriched GO biological process and Reactome terms associated with a subset of DEGs uniquely identified in the comparison between oocytes and blastocysts without MT supplementation.
Term ID	Term Description	Groups	Associated Genes	% Associated Genes	Term P Value	Group P Value
GO:0051988	regulation of attachment of spindle microtubules to kinetochore	1	[CCNB1, INCENP, NEK2, SIRT2]	21.0526	2.92442e-06	2.92442e-06
R-HSA:1660499	Synthesis of PIPs at the plasma membrane	2	[INPP5D, PIK3C2G, RUFY1]	5.66038	0.00295011	0.00295011
GO:0007094	mitotic spindle assembly checkpoint signaling	3	[CCNB1, INCENP, ZW10]	6	0.00249731	0.00211767
GO:0007080	mitotic metaphase plate congression	4	[CCNB1, INCENP, KIF22, ZW10]	6.55738	0.000330903	0.00211767

## Sheet: Table S9
Table S9. Enriched GO biological process and and REACTOME terms associated with a subset of DEGs uniquely identified in the comparison between oocytes and blastocysts following MT supplementation.
Term ID	Term Description	Group	Associated Genes	% Associated Genes	Term P Value	Group P Value
R-HSA:8934593	Regulation of RUNX1 Expression and Activity	1	CCND1, PML, RUNX1	17.6471	0.00335153	0.000603572
GO:0060393	regulation of pathway-restricted SMAD protein phosphorylation	1	ACVR2A, BMP4, PIN1, PMEPA1, TWSG1	7.8125	0.00611938	0.000603572
GO:0045930	negative regulation of mitotic cell cycle	1	BMP4, CCND1, FBXO7, GIGYF2, LCMT1, MTBP, PML, TAOK2, TPRA1, YTHDC2	4.14938	0.0130574	0.000603572
GO:0001783	B cell apoptotic process	1	BAK1, IRS2, TRAF3IP2	10.3448	0.0153405	0.000603572
GO:0060561	apoptotic process involved in morphogenesis	1	BAK1, BMP4, VDR	9.67742	0.0183767	0.000603572
GO:0070227	lymphocyte apoptotic process	1	BAK1, BMP4, FADD, IRS2, TRAF3IP2	5.74713	0.0212092	0.000603572
GO:0031016	pancreas development	1	BAK1, BMP4, HNF4A, NKX6-1, SELENOT	5.61798	0.0231452	0.000603572
GO:0030879	mammary gland development	1	BMP4, CCND1, IRS2, NRG1, PML, ROBO1, VDR	4.40252	0.0264317	0.000603572
GO:0070229	negative regulation of lymphocyte apoptotic process	1	BMP4, FADD, IRS2	7.5	0.0358656	0.000603572
GO:2000134	negative regulation of G1/S transition of mitotic cell cycle	1	CCND1, FBXO7, GIGYF2, PML	5.26316	0.0496772	0.000603572
GO:0061180	mammary gland epithelium development	1	CCND1, PML, ROBO1, VDR	5	0.0579521	0.000603572
GO:0030501	positive regulation of bone mineralization	1	ACVR2A, BMP4, VDR	6	0.0624278	0.000603572
GO:0010862	positive regulation of pathway-restricted SMAD protein phosphorylation	1	ACVR2A, BMP4, TWSG1	6	0.0624278	0.000603572
GO:0044773	mitotic DNA damage checkpoint signaling	1	CCND1, GIGYF2, PML, TAOK2	4.5977	0.0740848	0.000603572
GO:0060443	mammary gland morphogenesis	1	BMP4, PML, VDR	5.55556	0.0750051	0.000603572
GO:0045839	negative regulation of mitotic nuclear division	1	BMP4, LCMT1, MTBP	5	0.0957638	0.000603572
R-HSA:8878159	Transcriptional regulation by RUNX3	1	CCND1, PSMD4, RUNX1, SNW1	4.16667	0.0977853	0.000603572
GO:0070231	T cell apoptotic process	1	BAK1, BMP4, FADD	4.91803	0.0994298	0.000603572
GO:1902547	regulation of cellular response to vascular endothelial growth factor stimulus	2	ATP2B4, JCAD, NRG1, ROBO1, SEMA6A	19.2308	9.26144e-05	7.95636e-05
GO:0035924	cellular response to vascular endothelial growth factor stimulus	2	ATP2B4, JCAD, MAP2K3, NRG1, PDGFRA, ROBO1, SEMA6A	10	0.000276866	7.95636e-05
GO:2001222	regulation of neuron migration	2	ARHGEF2, NKX6-1, NRG1, PLAA, SEMA6A	10.2041	0.00190838	7.95636e-05
GO:0038084	vascular endothelial growth factor signaling pathway	2	JCAD, NRG1, PDGFRA, ROBO1, SEMA6A	9.80392	0.00228253	7.95636e-05
GO:1902548	negative regulation of cellular response to vascular endothelial growth factor stimulus	2	ATP2B4, NRG1, SEMA6A	20	0.00230373	7.95636e-05
GO:0010712	regulation of collagen metabolic process	2	BMP4, F2R, GLMN, RUNX1	9.52381	0.00697238	7.95636e-05
GO:0050919	negative chemotaxis	2	NRG1, ROBO1, SEMA3G, SEMA6A	8.33333	0.0111362	7.95636e-05
GO:0014033	neural crest cell differentiation	2	BMP4, FAM172A, NRG1, OTUD5, SEMA3G, SEMA6A	5.82524	0.0113125	7.95636e-05
GO:0050770	regulation of axonogenesis	2	ANAPC2, IST1, MAP1B, MAP2K1, NEFL, ROBO1, SEMA3G, SEMA6A	4.7619	0.0118957	7.95636e-05
GO:0070884	regulation of calcineurin-NFAT signaling cascade	2	ATP2B4, NRG1, PTBP1	7.14286	0.0405935	7.95636e-05
GO:0046579	positive regulation of Ras protein signal transduction	2	F2R, MAP4K4, NRG1, ROBO1	5.47945	0.0439296	7.95636e-05
GO:0033173	calcineurin-NFAT signaling cascade	2	ATP2B4, NRG1, PTBP1	6.38298	0.0537052	7.95636e-05
R-HSA:2219530	Constitutive Signaling by Aberrant PI3K in Cancer	2	IRS2, NRG1, PDGFRA, RHOG	5.12821	0.0537277	7.95636e-05
R-HSA:199418	Negative regulation of the PI3K/AKT network	2	IRS2, NRG1, PDGFRA, RHOG, TRIB3	4.42478	0.0554304	7.95636e-05
GO:0030193	regulation of blood coagulation	2	F2R, GLMN, NRG1, PDGFRA	5.06329	0.0558183	7.95636e-05
GO:0001755	neural crest cell migration	2	BMP4, SEMA3G, SEMA6A	4.61538	0.114639	7.95636e-05
R-HSA:936440	Negative regulators of DDX58/IFIH1 signaling	3	CYLD, OTUD5, PIN1, TRIM4, UBE2L6	14.2857	0.00039975	2.94257e-06
R-HSA:2995410	Nuclear Envelope (NE) Reassembly	3	CC2D1B, IST1, NUP188, NUP98, TUBB4A	6.66667	0.0117945	2.94257e-06
R-HSA:72203	Processing of Capped Intron-Containing Pre-mRNA	3	LSM7, MAGOH, NUDT21, NUP188, NUP98, NXF2, PPIL1, PTBP1, SNRPA, SNW1	4.08163	0.0145047	2.94257e-06
R-HSA:9668328	Sealing of the nuclear envelope (NE) by ESCRT-III	3	CC2D1B, IST1, TUBB4A	9.67742	0.0183767	2.94257e-06
R-HSA:176033	Interactions of Vpr with host cellular proteins	3	NUP188, NUP98, SLC25A4	8.33333	0.0273214	2.94257e-06
R-HSA:3232142	SUMOylation of ubiquitinylation proteins	3	NUP188, NUP98, PML	7.89474	0.0314404	2.94257e-06
R-HSA:1169408	ISG15 antiviral mechanism	3	NUP188, NUP98, PIN1, UBE2L6	5.55556	0.0421016	2.94257e-06
R-HSA:6782315	tRNA modification in the nucleus and cytosol	3	ADAT2, QTRT1, TRMT11	6.97674	0.0430695	2.94257e-06
R-HSA:72306	tRNA processing	3	ADAT2, NUP188, NUP98, QTRT1, TRMT11	4.6729	0.0457434	2.94257e-06
R-HSA:159236	Transport of Mature mRNA derived from an Intron-Containing Transcript	3	MAGOH, NUP188, NUP98, NXF2	5.33333	0.0477174	2.94257e-06
R-HSA:162587	HIV Life Cycle	3	ELOC, GTF2E2, GTF2H5, NUP188, NUP98, XRCC5	4.02685	0.0550016	2.94257e-06
R-HSA:1169410	Antiviral mechanism by IFN-stimulated genes	3	NUP188, NUP98, PIN1, UBE2L6	5	0.0579521	2.94257e-06
R-HSA:72202	Transport of Mature Transcript to Cytoplasm	3	MAGOH, NUP188, NUP98, NXF2	4.7619	0.066917	2.94257e-06
R-HSA:5619102	SLC transporter disorders	3	NUP188, NUP98, SLC17A8, SLC24A1	4.08163	0.10348	2.94257e-06
R-HSA:3371453	Regulation of HSF1-mediated heat shock response	3	HSPA12B, NUP188, NUP98	4.34783	0.130661	2.94257e-06
R-HSA:70171	Glycolysis	3	GPI, NUP188, NUP98	4.22535	0.138952	2.94257e-06
GO:2001222	regulation of neuron migration	4	ARHGEF2, NKX6-1, NRG1, PLAA, SEMA6A	10.2041	0.00190838	0.00320985
GO:0050772	positive regulation of axonogenesis	4	ANAPC2, IST1, MAP1B, MAP2K1, NEFL, ROBO1	7.5	0.00335698	0.00320985
GO:1903861	positive regulation of dendrite extension	4	MUL1, PLAA, SYT17	12.5	0.00908261	0.00320985
GO:0050919	negative chemotaxis	4	NRG1, ROBO1, SEMA3G, SEMA6A	8.33333	0.0111362	0.00320985
GO:0050770	regulation of axonogenesis	4	ANAPC2, IST1, MAP1B, MAP2K1, NEFL, ROBO1, SEMA3G, SEMA6A	4.7619	0.0118957	0.00320985
GO:0030307	positive regulation of cell growth	4	ANAPC2, FXN, H3-5, IST1, MAP1B, MUL1, PLAA, SYT17	4.5977	0.0144485	0.00320985
GO:0061387	regulation of extent of cell growth	4	ANAPC2, IST1, MAP1B, NKX6-1, SEMA3G, SEMA6A	5.30973	0.0172219	0.00320985
GO:0031103	axon regeneration	4	MAP1B, MAP2K1, NEFL, OCRL	7.01754	0.0199219	0.00320985
GO:1990138	neuron projection extension	4	ANAPC2, MAP1B, MUL1, NKX6-1, PLAA, SEMA3G, SEMA6A, SYT17	4.32432	0.0201288	0.00320985
GO:0008361	regulation of cell size	4	ANAPC2, AQP11, IST1, MAP1B, NKX6-1, SEMA3G, SEMA6A, SLC12A7	4.10256	0.0265331	0.00320985
GO:0097484	dendrite extension	4	MUL1, PLAA, SYT17	7.69231	0.0336149	0.00320985
GO:0001755	neural crest cell migration	4	BMP4, SEMA3G, SEMA6A	4.61538	0.114639	0.00320985
GO:0050684	regulation of mRNA processing	5	FAM172A, FMR1, MAGOH, NUDT21, NUP98, PTBP1, SNRPA, SNW1, SRSF12	6.12245	0.00149398	0.0108437
GO:1903311	regulation of mRNA metabolic process	5	BOLL, EXOSC8, FAM172A, FASTKD5, FMR1, GIGYF2, MAGOH, NUDT21, NUP98, PTBP1, SNRPA, SNW1, SRSF12, TRAF3IP2	4.4164	0.00208731	0.0108437
GO:0000381	regulation of alternative mRNA splicing, via spliceosome	5	FAM172A, FMR1, MAGOH, PTBP1, SRSF12	7.69231	0.00653288	0.0108437
R-HSA:72203	Processing of Capped Intron-Containing Pre-mRNA	5	LSM7, MAGOH, NUDT21, NUP188, NUP98, NXF2, PPIL1, PTBP1, SNRPA, SNW1	4.08163	0.0145047	0.0108437
GO:0043484	regulation of RNA splicing	5	COQ7, FAM172A, FMR1, MAGOH, NUP98, PTBP1, SNW1, SRSF12	4.12371	0.025836	0.0108437
GO:0050685	positive regulation of mRNA processing	5	NUDT21, NUP98, SNW1	7.89474	0.0314404	0.0108437
GO:1903312	negative regulation of mRNA metabolic process	5	BOLL, FMR1, PTBP1, SRSF12, TRAF3IP2	5.05051	0.0345223	0.0108437
R-HSA:159236	Transport of Mature mRNA derived from an Intron-Containing Transcript	5	MAGOH, NUP188, NUP98, NXF2	5.33333	0.0477174	0.0108437
R-HSA:72202	Transport of Mature Transcript to Cytoplasm	5	MAGOH, NUP188, NUP98, NXF2	4.7619	0.066917	0.0108437
GO:1902373	negative regulation of mRNA catabolic process	5	BOLL, FMR1, TRAF3IP2	4	0.156043	0.0108437
GO:0098659	inorganic cation import across plasma membrane	6	ATP12A, ATP2B4, CACNA1D, KCNJ2, SLC12A7, SLC24A1	4.95868	0.0232635	0.0105017
GO:0097553	calcium ion transmembrane import into cytosol	6	ATP2B4, BAK1, CACNA1D, F2R, METTL21C, PML, SLC24A1, SRI	4.10256	0.0265331	0.0105017
GO:1903169	regulation of calcium ion transmembrane transport	6	BAK1, CACNB1, F2R, FMR1, METTL21C, PML, SESTD1, SRI	4.06091	0.0279663	0.0105017
GO:0098739	import across plasma membrane	6	ATP12A, ATP2B4, CACNA1D, IRS2, KCNJ2, SLC12A7, SLC17A8, SLC24A1	4	0.0302153	0.0105017
GO:0098703	calcium ion import across plasma membrane	6	ATP2B4, CACNA1D, SLC24A1	7.5	0.0358656	0.0105017
GO:1990573	potassium ion import across plasma membrane	6	ATP12A, KCNJ2, SLC12A7	6.12245	0.059451	0.0105017
GO:0005245	voltage-gated calcium channel activity	6	CACNA1D, CACNB1, FMR1, SRI	4.44444	0.081625	0.0105017
GO:1903170	negative regulation of calcium ion transmembrane transport	6	FMR1, SESTD1, SRI	5.35714	0.0816812	0.0105017
R-HSA:5674135	MAP2K and MAPK activation	7	APBB1IP, IL17RD, MAP2K1, RAP1B	10	0.0058564	0.0458016
R-HSA:6802948	Signaling by high-kinase activity BRAF mutants	7	APBB1IP, MAP2K1, RAP1B	8.33333	0.0273214	0.0458016
R-HSA:9656223	Signaling by RAF1 mutants	7	APBB1IP, MAP2K1, RAP1B	6.97674	0.0430695	0.0458016
R-HSA:6802946	Signaling by moderate kinase activity BRAF mutants	7	APBB1IP, MAP2K1, RAP1B	6.38298	0.0537052	0.0458016
R-HSA:6802949	Signaling by RAS mutants	7	APBB1IP, MAP2K1, RAP1B	6.38298	0.0537052	0.0458016
R-HSA:6802955	Paradoxical activation of RAF signaling by kinase inactive BRAF	7	APBB1IP, MAP2K1, RAP1B	6.38298	0.0537052	0.0458016
R-HSA:9649948	Signaling downstream of RAS mutants	7	APBB1IP, MAP2K1, RAP1B	6.38298	0.0537052	0.0458016
R-HSA:6802952	Signaling by BRAF and RAF1 fusions	7	APBB1IP, MAP2K1, RAP1B	4.47761	0.122554	0.0458016
GO:0071480	cellular response to gamma radiation	8	GTF2H5, RAD51, XRCC5	8.82353	0.023511	0.0104949
R-HSA:176033	Interactions of Vpr with host cellular proteins	8	NUP188, NUP98, SLC25A4	8.33333	0.0273214	0.0104949
R-HSA:3232142	SUMOylation of ubiquitinylation proteins	8	NUP188, NUP98, PML	7.89474	0.0314404	0.0104949
R-HSA:162587	HIV Life Cycle	8	ELOC, GTF2E2, GTF2H5, NUP188, NUP98, XRCC5	4.02685	0.0550016	0.0104949
R-HSA:3371453	Regulation of HSF1-mediated heat shock response	8	HSPA12B, NUP188, NUP98	4.34783	0.130661	0.0104949
R-HSA:167172	Transcription of the HIV genome	8	ELOC, GTF2E2, GTF2H5	4.28571	0.134785	0.0104949
R-HSA:70171	Glycolysis	8	GPI, NUP188, NUP98	4.22535	0.138952	0.0104949
GO:0003323	type B pancreatic cell development	9	BMP4, HNF4A, NKX6-1	11.1111	0.012611	0.00939839
GO:0060561	apoptotic process involved in morphogenesis	9	BAK1, BMP4, VDR	9.67742	0.0183767	0.00939839
GO:0035270	endocrine system development	9	BAK1, BMP4, CDH1, HNF4A, MAP2K1, NKX6-1, PDGFRA	4.69799	0.0193291	0.00939839
GO:0031016	pancreas development	9	BAK1, BMP4, HNF4A, NKX6-1, SELENOT	5.61798	0.0231452	0.00939839
GO:0009749	response to glucose	9	HNF4A, IRS2, NKX6-1, SELENOT, SLC12A7, SRI, STX4, TJP1	4.06091	0.0279663	0.00939839
R-HSA:186712	Regulation of beta-cell development	9	HNF4A, NKX6-1, SNW1	7.31707	0.038192	0.00939839
GO:0070231	T cell apoptotic process	9	BAK1, BMP4, FADD	4.91803	0.0994298	0.00939839
GO:0009743	response to carbohydrate	10	HNF4A, IRS2, MAP1B, MAP2K3, NKX6-1, PNPLA3, SELENOT, SLC12A7, SRI, STX4, TJP1	4.58333	0.00461757	0.0156822
GO:0071322	cellular response to carbohydrate stimulus	10	IRS2, MAP2K3, SELENOT, SLC12A7, SRI, STX4, TJP1	4.7619	0.0180886	0.0156822
GO:0031016	pancreas development	10	BAK1, BMP4, HNF4A, NKX6-1, SELENOT	5.61798	0.0231452	0.0156822
GO:0009749	response to glucose	10	HNF4A, IRS2, NKX6-1, SELENOT, SLC12A7, SRI, STX4, TJP1	4.06091	0.0279663	0.0156822
GO:0071333	cellular response to glucose stimulus	10	IRS2, SELENOT, SLC12A7, SRI, STX4, TJP1	4.54545	0.0336816	0.0156822
GO:0090277	positive regulation of peptide hormone secretion	10	IRS2, NKX6-1, SELENOT, SRI, STX4	4.71698	0.0442353	0.0156822
GO:0035773	insulin secretion involved in cellular response to glucose stimulus	10	SELENOT, SRI, STX4	4.6875	0.110758	0.0156822
GO:0006839	mitochondrial transport	11	BAK1, FBXO7, MAIP1, MUL1, PIN1, RHOU, SLC25A20, SLC25A4, TIMM21, UBL5	5.07614	0.00332877	0.001439
GO:1901028	regulation of mitochondrial outer membrane permeabilization involved in apoptotic signaling pathway	11	BAK1, MUL1, SLC25A4	12	0.0101843	0.001439
GO:0090316	positive regulation of intracellular protein transport	11	CDH1, ERGIC3, OAZ2, PIN1, RHOU, STOM, UBL5, ZFAND1	4.67836	0.0131267	0.001439
GO:0097345	mitochondrial outer membrane permeabilization	11	BAK1, MUL1, SLC25A4	8.33333	0.0273214	0.001439
GO:1903955	positive regulation of protein targeting to mitochondrion	11	PIN1, RHOU, UBL5	8.33333	0.0273214	0.001439
GO:0072655	establishment of protein localization to mitochondrion	11	FBXO7, MAIP1, PIN1, RHOU, TIMM21, UBL5	4.44444	0.0369722	0.001439
GO:1903533	regulation of protein targeting	11	PIN1, RHOU, STOM, UBL5	4.5977	0.0740848	0.001439
GO:1902548	negative regulation of cellular response to vascular endothelial growth factor stimulus	12	ATP2B4, NRG1, SEMA6A	20	0.00230373	0.000557503
GO:0048863	stem cell differentiation	12	BBS12, BMP4, FAM172A, MTA3, NRG1, NUDT21, OTUD5, PDGFRA, SEMA3G, SEMA6A, XRCC5	4.16667	0.00920306	0.000557503
GO:0050919	negative chemotaxis	12	NRG1, ROBO1, SEMA3G, SEMA6A	8.33333	0.0111362	0.000557503
GO:0014033	neural crest cell differentiation	12	BMP4, FAM172A, NRG1, OTUD5, SEMA3G, SEMA6A	5.82524	0.0113125	0.000557503
GO:0061387	regulation of extent of cell growth	12	ANAPC2, IST1, MAP1B, NKX6-1, SEMA3G, SEMA6A	5.30973	0.0172219	0.000557503
GO:0001755	neural crest cell migration	12	BMP4, SEMA3G, SEMA6A	4.61538	0.114639	0.000557503
R-HSA:418359	Reduction of cytosolic Ca++ levels	13	ATP2B2, ATP2B4, SRI	21.4286	0.00186799	0.0280402
R-HSA:936837	Ion transport by P-type ATPases	13	ATP12A, ATP2B2, ATP2B4, ATP9A, SRI	8.77193	0.00372436	0.0280402
GO:0140358	P-type transmembrane transporter activity	13	ATP12A, ATP13A3, ATP2B2, ATP2B4	10.5263	0.00486621	0.0280402
R-HSA:418360	Platelet calcium homeostasis	13	ATP2B2, ATP2B4, SRI	10	0.01682	0.0280402
R-HSA:418346	Platelet homeostasis	13	ATP2B2, ATP2B4, IRAG1, SRI	4.54545	0.0765573	0.0280402
R-HSA:5578775	Ion homeostasis	13	ATP2B2, ATP2B4, SRI	5.35714	0.0816812	0.0280402
R-HSA:9687139	Aberrant regulation of mitotic cell cycle due to RB1 defects	14	ANAPC2, CCND1, CCNE2	8.33333	0.0273214	0.0454296
R-HSA:9675126	Diseases of mitotic cell cycle	14	ANAPC2, CCND1, CCNE2	7.89474	0.0314404	0.0454296
R-HSA:187577	SCF(Skp2)-mediated degradation of p27/p21	14	CCND1, CCNE2, PSMD4	5	0.0957638	0.0454296
R-HSA:8878159	Transcriptional regulation by RUNX3	14	CCND1, PSMD4, RUNX1, SNW1	4.16667	0.0977853	0.0454296
R-HSA:69017	CDK-mediated phosphorylation and removal of Cdc6	14	ANAPC2, CCNE2, PSMD4	4.10959	0.147416	0.0454296
GO:2001222	regulation of neuron migration	15	ARHGEF2, NKX6-1, NRG1, PLAA, SEMA6A	10.2041	0.00190838	0.00238658
GO:1902548	negative regulation of cellular response to vascular endothelial growth factor stimulus	15	ATP2B4, NRG1, SEMA6A	20	0.00230373	0.00238658
GO:2001224	positive regulation of neuron migration	15	ARHGEF2, PLAA, SEMA6A	15.7895	0.00464935	0.00238658
GO:0050919	negative chemotaxis	15	NRG1, ROBO1, SEMA3G, SEMA6A	8.33333	0.0111362	0.00238658
GO:1990138	neuron projection extension	15	ANAPC2, MAP1B, MUL1, NKX6-1, PLAA, SEMA3G, SEMA6A, SYT17	4.32432	0.0201288	0.00238658
GO:2000637	positive regulation of miRNA-mediated gene silencing	16	BMP4, FMR1, MAP2K1, TRUB1	14.8148	0.00135311	0.0129297
GO:0016441	post-transcriptional gene silencing	16	BMP4, FMR1, GIGYF2, MAP2K1, TRUB1	5.95238	0.0185083	0.0129297
GO:0031047	gene silencing by RNA	16	BMP4, DROSHA, FMR1, HENMT1, MAP2K1, TRUB1	4.58015	0.0326285	0.0129297
GO:0035195	miRNA-mediated gene silencing	16	BMP4, FMR1, MAP2K1, TRUB1	5.7971	0.0368815	0.0129297
GO:0048645	animal organ formation	16	BMP4, MAP2K1, ROBO1, TBR1	5.33333	0.0477174	0.0129297
R-HSA:936440	Negative regulators of DDX58/IFIH1 signaling	17	CYLD, OTUD5, PIN1, TRIM4, UBE2L6	14.2857	0.00039975	0.00081644
R-HSA:168928	DDX58/IFIH1-mediated induction of interferon-alpha/beta	17	CYLD, FADD, NFKBIB, OTUD5, PIN1, TRIM4, UBE2L6	8.53659	0.000729424	0.00081644
GO:0061578	Lys63-specific deubiquitinase activity	17	CYLD, DESI2, OTUD5	18.75	0.00279745	0.00081644
R-HSA:1169408	ISG15 antiviral mechanism	17	NUP188, NUP98, PIN1, UBE2L6	5.55556	0.0421016	0.00081644
R-HSA:1169410	Antiviral mechanism by IFN-stimulated genes	17	NUP188, NUP98, PIN1, UBE2L6	5	0.0579521	0.00081644
GO:0070192	chromosome organization involved in meiotic cell cycle	18	CCNE2, PMEPA1, RAD51, SYCE1, TERB1, UBE2B	7.40741	0.00357134	0.0180886
GO:0007129	homologous chromosome pairing at meiosis	18	CCNE2, SYCE1, TERB1, UBE2B	7.27273	0.0176898	0.0180886
GO:0033522	histone H2A ubiquitination	18	RAD51, RYBP, UBE2B	8.82353	0.023511	0.0180886
GO:0045132	meiotic chromosome segregation	18	CCNE2, PMEPA1, SYCE1, TERB1, UBE2B	4.54545	0.0504499	0.0180886
R-HSA:5368286	Mitochondrial translation initiation	19	MRPL41, MRPS18A, MRPS18B, MRPS24, MRPS36	5.74713	0.0212092	0.0273516
R-HSA:5389840	Mitochondrial translation elongation	19	MRPL41, MRPS18A, MRPS18B, MRPS24, MRPS36	5.74713	0.0212092	0.0273516
R-HSA:5419276	Mitochondrial translation termination	19	MRPL41, MRPS18A, MRPS18B, MRPS24, MRPS36	5.74713	0.0212092	0.0273516
R-HSA:5368287	Mitochondrial translation	19	MRPL41, MRPS18A, MRPS18B, MRPS24, MRPS36	5.37634	0.0273516	0.0273516
GO:1902751	positive regulation of cell cycle G2/M phase transition	20	ATAD5, CCND1, MTA3	9.375	0.0200106	0.0465166
GO:0044839	cell cycle G2/M phase transition	20	ATAD5, CCND1, FBXL6, LCMT1, MTA3, TAOK2, USH1C	4.24242	0.0314538	0.0465166
GO:1901989	positive regulation of cell cycle phase transition	20	ATAD5, CCND1, MTA3, MTBP, STIL	4.34783	0.0589031	0.0465166
GO:0031111	negative regulation of microtubule polymerization or depolymerization	21	ANAPC2, ARHGEF2, MAP1B, TUBB4A	8.88889	0.00889589	0.0642226
GO:0070507	regulation of microtubule cytoskeleton organization	21	ANAPC2, ARHGEF2, CYLD, GNAI1, MAP1B, STIL, TUBB4A	4.14201	0.0351357	0.0642226
GO:1901880	negative regulation of protein depolymerization	21	ADD2, ANAPC2, ARHGEF2, MAP1B	5.06329	0.0558183	0.0642226
GO:0010332	response to gamma radiation	22	BAK1, GTF2H5, PML, RAD51, XRCC5	7.93651	0.00572464	0.0141018
GO:0071480	cellular response to gamma radiation	22	GTF2H5, RAD51, XRCC5	8.82353	0.023511	0.0141018
R-HSA:162587	HIV Life Cycle	22	ELOC, GTF2E2, GTF2H5, NUP188, NUP98, XRCC5	4.02685	0.0550016	0.0141018
GO:0010712	regulation of collagen metabolic process	23	BMP4, F2R, GLMN, RUNX1	9.52381	0.00697238	0.0172219
GO:0032967	positive regulation of collagen biosynthetic process	23	BMP4, F2R, RUNX1	11.5385	0.0113602	0.0172219
GO:0030193	regulation of blood coagulation	23	F2R, GLMN, NRG1, PDGFRA	5.06329	0.0558183	0.0172219
R-HSA:168164	Toll Like Receptor 3 (TLR3) Cascade	24	FADD, MAP2K1, MAP2K3, NFKBIB	4.25532	0.0922421	0.109324
R-HSA:166166	MyD88-independent TLR4 cascade	24	FADD, MAP2K1, MAP2K3, NFKBIB	4.0404	0.106384	0.109324
R-HSA:937061	TRIF(TICAM1)-mediated TLR4 signaling	24	FADD, MAP2K1, MAP2K3, NFKBIB	4.0404	0.106384	0.109324
GO:0072523	purine-containing compound catabolic process	25	NT5C2, NUDT1, PRTFDC1, SAMHD1	6.55738	0.0248873	0.0571515
R-HSA:8956319	Nucleotide catabolism	25	NT5C2, NUDT1, SAMHD1	8.33333	0.0273214	0.0571515
GO:0009116	nucleoside metabolic process	25	CDADC1, NT5C2, NUDT1, PRTFDC1	6.34921	0.0276253	0.0571515
R-HSA:8934593	Regulation of RUNX1 Expression and Activity	26	CCND1, PML, RUNX1	17.6471	0.00335153	0.0232635
R-HSA:187577	SCF(Skp2)-mediated degradation of p27/p21	26	CCND1, CCNE2, PSMD4	5	0.0957638	0.0232635
R-HSA:8878159	Transcriptional regulation by RUNX3	26	CCND1, PSMD4, RUNX1, SNW1	4.16667	0.0977853	0.0232635
GO:0090305	nucleic acid phosphodiester bond hydrolysis	27	ATAD5, DIS3L, DNASE1, DROSHA, DXO, EXOSC8, HARBI1, LAS1L, MYG1, N4BP2, NHP2, NUDT21, RRP36, SAMHD1, TEFM	4.85437	0.000565415	0.000565415
GO:0004518	nuclease activity	27	DIS3L, DNASE1, DROSHA, DXO, EXOSC8, HARBI1, LAS1L, MYG1, N4BP2, SAMHD1, TEFM	4.26357	0.00781916	0.000565415
GO:0060544	regulation of necroptotic process	28	ARHGEF2, CYLD, FADD, SLC25A4	16.6667	0.000855177	0.00534599
GO:0070266	necroptotic process	28	ARHGEF2, CYLD, FADD, SLC25A4	10.2564	0.00534599	0.00534599
GO:0044827	modulation by host of viral genome replication	29	FMR1, STOM, YTHDC2	14.2857	0.00621264	0.0681162
GO:0051702	biological process involved in interaction with symbiont	29	FMR1, NRG1, SNW1, STOM, YTHDC2	4.16667	0.0681162	0.0681162
R-HSA:9662360	Sensory processing of sound by inner hair cells of the cochlea	30	ATP2B2, CACNA1D, SLC17A8, USH1C	5.7971	0.0368815	0.0496772
R-HSA:9659379	Sensory processing of sound	30	ATP2B2, CACNA1D, SLC17A8, USH1C	5.26316	0.0496772	0.0496772
R-HSA:9609736	Assembly and cell surface presentation of NMDA receptors	31	LIN7C, NEFL, TUBB4A	7.31707	0.038192	0.0895285
R-HSA:442755	Activation of NMDA receptors and postsynaptic events	31	LIN7C, NEFL, NRG1, TUBB4A	4.30108	0.0895285	0.0895285
GO:0007626	locomotory behavior	32	B4GALT2, FXN, GIGYF2, GPR37, MYG1, NRG1, OCRL, OXR1, SELENOP	4.05405	0.0206313	0.0206313
GO:0008344	adult locomotory behavior	32	FXN, GIGYF2, OCRL, OXR1	4.25532	0.0922421	0.0206313
R-HSA:446193	Biosynthesis of the N-glycan precursor (dolichol lipid-linked oligosaccharide, LLO) and transfer to a nascent protein	33	ALG11, ALG3, DOLPP1, NAGK, ST3GAL2	6.41026	0.0138097	0.0138097
R-HSA:446219	Synthesis of substrates in N-glycan biosythesis	33	DOLPP1, NAGK, ST3GAL2	4.7619	0.106928	0.0138097
R-HSA:1660514	Synthesis of PIPs at the Golgi membrane	34	OCRL, PI4K2B, TPTE	16.6667	0.00396815	0.00396815
R-HSA:1445148	Translocation of SLC2A4 (GLUT4) to the plasma membrane	35	STX4, TUBB4A, YWHAH	4.16667	0.143163	0.143163
GO:0120013	lipid transfer activity	36	GRAMD1B, PITPNA, STAR	5.45455	0.0783117	0.0783117
R-HSA:1268020	Mitochondrial protein import	37	COA6, FXN, SLC25A4, TIMM21	6.25	0.029059	0.029059
GO:0004879	nuclear receptor activity	38	HNF4A, RWDD1, VDR	4.7619	0.106928	0.106928
GO:0071230	cellular response to amino acid stimulus	39	CPEB4, PDGFRA, PNPLA3, SESN3	5.33333	0.0477174	0.0477174
GO:0071027	nuclear RNA surveillance	40	DXO, EXOSC8, WDR82	20	0.00230373	0.00230373
GO:0003351	epithelial cilium movement involved in extracellular fluid movement	41	ADCY10, CABYR, DNAAF4	6.97674	0.0430695	0.0430695
GO:0048701	embryonic cranial skeleton morphogenesis	42	BMP4, IRX5, PDGFRA	6.52174	0.0509381	0.0509381
GO:0048145	regulation of fibroblast proliferation	43	MED31, PDGFRA, PML, WAPL	4.16667	0.0977853	0.0977853
GO:0046503	glycerolipid catabolic process	44	ABHD12B, OCRL, PNPLA3, SMPD4	5.40541	0.0458016	0.0458016
GO:0001960	negative regulation of cytokine-mediated signaling pathway	45	CYLD, MUL1, PYDC2, ROBO1, SAMHD1	6.57895	0.0124424	0.0124424
GO:0001843	neural tube closure	46	BMP4, CDK20, GLMN, LMO4, SHROOM3, STIL	5.88235	0.0108138	0.0108138
R-HSA:983168	Antigen processing: Ubiquitination & Proteasome degradation	47	ANAPC2, ELOC, FBXO7, GLMN, HERC1, KBTBD6, KLHL13, PSMD4, RNF213, TRIM4, UBE2B, UBE2L6, WWP1	4.20712	0.0044781	0.0044781
R-HSA:913709	O-linked glycosylation of mucins	48	GALNT4, GCNT7, ST3GAL2	4.7619	0.106928	0.106928
GO:1904377	positive regulation of protein localization to cell periphery	49	ATP2B4, GNAI1, RHOG, STX4	5.97015	0.0336212	0.0336212
R-HSA:8875878	MET promotes cell motility	50	COL27A1, LAMA4, RAP1B	7.31707	0.038192	0.038192
R-HSA:6811434	COPI-dependent Golgi-to-ER retrograde traffic	51	ARF4, COPA, SURF4, TMED3, TUBB4A	5.05051	0.0345223	0.0345223
R-HSA:425397	Transport of vitamins, nucleosides, and related molecules	52	SLC25A4, SLC28A2, SLC35B3	6.97674	0.0430695	0.0430695
GO:0008276	protein methyltransferase activity	53	LCMT1, METTL21C, SETBP1, SETDB2, SMYD2, WDR82	6.25	0.00814391	0.00814391

## Sheet: Table S10
Table S10. Summary statistics of the transcripts on imprinting loci with bi-allelic expression of parental alleles.
	MT- #1 (female)		MT- #2 (female)		MT- #3 (female)		MT- #4 (female)		MT- #5 (male)
	Imprinta	Non-Imprinta	Imprint	Non-Imprint	Imprint	Non-Imprint	Imprint	Non-Imprint	Imprint	Non-Imprint
Gene >3 SNPsb	1	13	1	9	5	24	6	27	6	30
Total transcript size (bp)c	3566	52290	7560	37963	31934	101813	38501	105800	38501	114993
Total SNPsd	4	55	5	42	38	134	60	156	44	151
SNP number per kb transcripte	1.1217	1.05183	0.661376	1.10634	1.18995	1.31614	1.5584	1.47448	1.14283	1.31312
Mean variant frequencyf	0.5768	0.431302	0.39428	0.3491	0.319179	0.384959	0.435938	0.361576	0.354898	0.386271
	MT+ #1 (female)		MT+ #2 (female)		MT+ #3 (male)		MT+ #4 (female)		MT+ #5 (female)
	Imprint	Non-Imprint	Imprint	Non-Imprint	Imprint	Non-Imprint	Imprint	Non-Imprint	Imprint	Non-Imprint
Gene >3 SNPs	4	23	4	12	4	24	3	24	4	15
Total transcript size (bp)	28541	85363	33387	37649	33825	90734	24364	94656	26958	37884
Total SNPs	20	117	18	101	31	124	42	164	12	105
SNP number per kb transcript	0.700746	1.37062	0.539132	2.68267	0.916482	1.36663	1.72385	1.73259	0.445137	2.77162
Mean variant frequency	0.38741	0.376599	0.361439	0.459886	0.291803	0.407441	0.428993	0.374798	0.476742	0.444085
a, Summary results of imprinting genes or non-imprinting genes analysed.
b, Number of gene transcripts containing more than 3 SNPs on the imprinting loci.
c, Sum of the length of all transcipts containing more than 3 SNPs.
d, Total number of SNPs identified in the transcripts with more than 3 SNPs.
e, SNP frequency calculated by the formula: Total SNPs / Total transcript size x 1000.
f, Mean variant frequency in the identified SNPs.
